# Supplementary material for: (2R)-2-Benzene­sulfonamido-2-phenyl­ethanoic acid
Source: Acta Crystallogr Sect E Struct Rep Online. 2009 Apr 2;65(Pt 5):o940. doi: 10.1107/S1600536809011611 (PMC2977641; doi:10.1107/S1600536809011611)
Supplement: Supplementary file 2 [file e-65-0o940-Isup2.hkl]

#
# h,k,l, Fc-squared, Fo-squared, sigma(Fo-squared) and status flag
#
data_I
_shelx_title ' B137N_0m in P2(1)2(1)2(1)'
_shelx_refln_list_code          4
_shelx_F_calc_maximum      157.31
_exptl_crystal_F_000       608.00
_reflns_d_resolution_high  0.7902
 
loop_
 _symmetry_equiv_pos_as_xyz
 'x, y, z'
 '-x+1/2, -y, z+1/2'
 '-x, y+1/2, -z+1/2'
 'x+1/2, -y+1/2, -z'
 
_cell_length_a     5.6022
_cell_length_b    12.5026
_cell_length_c    19.7886
_cell_angle_alpha  90.000
_cell_angle_beta   90.000
_cell_angle_gamma  90.000
 
_shelx_F_squared_multiplier     1.000
 
loop_
 _refln_index_h
 _refln_index_k
 _refln_index_l
 _refln_F_squared_calc
 _refln_F_squared_meas
 _refln_F_squared_sigma
 _refln_observed_status
   2   0   0      570.99      608.60     35.16 o
   4   0   0      828.96      883.16     57.72 o
   6   0   0       48.18       62.32     29.89 o
   1   1   0     8793.98     8472.76    107.90 o
   2   1   0      256.77      305.18     25.19 o
   3   1   0      561.21      563.39     28.35 o
   4   1   0        2.49        2.05     11.67 o
   5   1   0       37.79       19.00     15.70 o
   6   1   0       24.25       -8.47     17.01 o
   7   1   0       71.97       62.95     36.88 o
   0   2   0     2913.12     2857.58     41.54 o
   1   2   0      270.61      293.76      6.22 o
   2   2   0     1244.05     1326.41     38.33 o
   3   2   0       44.91       55.21     16.23 o
   4   2   0      804.09      769.25     37.83 o
   5   2   0       51.05       60.64     19.71 o
   6   2   0       60.46       59.92     32.57 o
   7   2   0        2.70      -26.20     26.20 o
   1   3   0     3206.36     3092.43     28.71 o
   2   3   0      816.11      808.41     18.52 o
   3   3   0      659.06      627.62     43.57 o
   4   3   0       52.73       99.92     25.99 o
   5   3   0        1.37        3.57     25.23 o
   6   3   0        0.31       -3.80     22.36 o
   0   4   0      876.16      830.73     18.62 o
   1   4   0       67.93       89.01      5.01 o
   2   4   0     1344.05     1464.55     31.42 o
   3   4   0      539.84      554.53     41.50 o
   4   4   0     1063.02     1062.21     67.00 o
   5   4   0      144.99      158.53     39.47 o
   6   4   0        2.55      -26.13     26.13 o
   1   5   0     1340.07     1336.89     17.35 o
   2   5   0      862.43      935.32     78.72 o
   3   5   0      239.73      249.16     34.95 o
   4   5   0      161.21      139.02     31.73 o
   5   5   0       82.76       78.08     33.41 o
   6   5   0       27.05        0.02     32.83 o
   0   6   0     6781.53     6600.38     97.67 o
   1   6   0     2508.25     2720.43     34.26 o
   2   6   0      144.70      155.92      5.98 o
   3   6   0       10.66       18.37      9.51 o
   4   6   0     1756.15     1917.11     97.03 o
   5   6   0        9.40       21.12     26.93 o
   6   6   0        6.02      -27.49     27.49 o
   1   7   0       20.21       22.92      5.80 o
   2   7   0        4.28        0.40      4.86 o
   3   7   0      220.83      231.38     23.43 o
   4   7   0      193.65      230.29     39.96 o
   5   7   0       56.38       71.88     34.20 o
   6   7   0       10.40      -21.68     29.21 o
   0   8   0     1244.13     1200.27     33.30 o
   1   8   0       13.94       11.98      6.03 o
   2   8   0       14.52        9.45      5.86 o
   3   8   0      189.14      225.49     34.25 o
   4   8   0      146.09      166.88     37.67 o
   5   8   0        0.03       10.19     28.70 o
   6   8   0       16.79       39.77     36.18 o
   1   9   0      129.33      109.37      8.30 o
   2   9   0      294.81      320.84     11.51 o
   3   9   0      535.07      486.39     47.40 o
   4   9   0       33.50       43.67     25.97 o
   5   9   0       11.12       22.40     31.94 o
   0  10   0      302.01      321.27     19.01 o
   1  10   0      480.01      485.59     16.45 o
   2  10   0      118.53      122.12     10.01 o
   3  10   0      116.42       76.54     28.16 o
   4  10   0      184.48      113.65     35.34 o
   5  10   0       70.97       61.38     35.04 o
   1  11   0      225.88      213.92     17.86 o
   2  11   0       43.69       47.01      9.91 o
   3  11   0      185.80      129.48     32.73 o
   4  11   0        1.26       17.72     28.05 o
   5  11   0       24.25       32.83     34.67 o
   0  12   0      155.47      154.33     23.31 o
   1  12   0       18.79       11.45      9.91 o
   2  12   0       14.66       15.84     10.47 o
   3  12   0        5.18       12.03     14.22 o
   4  12   0      146.87      147.90     39.89 o
   1  13   0       58.67       63.59     17.47 o
   2  13   0       56.69       47.69     14.05 o
   3  13   0        0.11        6.07     17.51 o
   4  13   0       57.92       32.66     34.76 o
   0  14   0      128.43      116.44     25.32 o
   1  14   0       95.85      117.91     19.82 o
   2  14   0        0.37        9.35     16.77 o
   3  14   0       13.82       20.75     15.64 o
   1  15   0        1.95       -3.79     19.83 o
   2  15   0       55.68       47.60     19.04 o
   1   0   1     3927.27     3732.62     51.00 o
   2   0   1      252.44      237.01     16.21 o
   3   0   1      641.79      676.15     30.86 o
   4   0   1       69.23       95.27     18.00 o
   5   0   1      190.40      206.10     43.92 o
   6   0   1       17.84       15.97     27.09 o
   7   0   1       17.89       51.22     37.60 o
  -6   1   1       62.08       80.94     26.59 o
  -5   1   1       70.66       98.82     21.49 o
  -4   1   1       16.05       19.09     11.87 o
  -3   1   1      551.34      617.83     31.75 o
  -2   1   1      304.41      320.22     18.26 o
  -1   1   1     3663.37     3512.87     48.70 o
   1   1   1     3709.35     3581.60     56.47 o
   2   1   1      296.99      272.82     17.05 o
   3   1   1      545.84      615.59     54.25 o
   4   1   1       17.50        4.45     12.08 o
   5   1   1       66.90      106.34     22.40 o
   6   1   1       58.16      118.50     39.54 o
   7   1   1       64.53       29.79     33.22 o
  -7   2   1       29.77        6.50     32.13 o
  -6   2   1       11.35       51.51     27.51 o
  -5   2   1      275.36      297.80     59.26 o
  -4   2   1       77.00       44.73     16.56 o
  -3   2   1     1143.36     1270.16     43.27 o
  -2   2   1       76.77       68.38     23.91 o
  -1   2   1     1548.38     1474.47     16.24 o
   0   2   1     1640.46     1572.19     17.51 o
   1   2   1     1581.79     1519.17     17.85 o
   2   2   1       73.02       53.50     15.99 o
   3   2   1     1153.74     1343.83     87.94 o
   4   2   1       79.84       78.82     24.53 o
   5   2   1      269.42      276.85     43.15 o
   6   2   1       11.29       21.10     28.00 o
   7   2   1       29.25       88.92     38.96 o
  -6   3   1      175.84      153.36     42.78 o
  -5   3   1       52.27       32.35     16.80 o
  -4   3   1      319.52      334.91     26.71 o
  -3   3   1     1345.13     1364.17     45.02 o
  -2   3   1      450.77      431.50     11.79 o
  -1   3   1     5735.64     5518.58     51.42 o
   0   3   1       68.23       70.35      3.75 o
   1   3   1     5727.27     5500.11     45.94 o
   2   3   1      457.74      451.99     13.12 o
   3   3   1     1357.42     1391.14     67.45 o
   4   3   1      322.47      286.20     38.51 o
   5   3   1       55.18       63.20     29.98 o
   6   3   1      172.29      209.49     46.88 o
  -6   4   1        8.55       31.29     33.06 o
  -5   4   1      149.46      130.67     38.61 o
  -4   4   1      180.41      164.94     32.85 o
  -3   4   1      391.55      434.80     38.54 o
  -2   4   1      104.29       93.57     11.04 o
  -1   4   1     4215.28     4182.67     41.40 o
   0   4   1      274.80      297.57      8.40 o
   1   4   1     4273.17     4274.25     36.94 o
   2   4   1       97.36       89.77      9.05 o
   3   4   1      389.43      415.47     38.72 o
   4   4   1      179.34      208.40     36.32 o
   5   4   1      150.16      175.36     37.91 o
   6   4   1        8.66       42.06     31.85 o
  -6   5   1        1.50       22.29     34.48 o
  -5   5   1        2.36       -2.21     23.99 o
  -4   5   1      164.00      127.64     31.05 o
  -3   5   1      339.16      386.99     35.53 o
  -2   5   1      535.86      549.40     14.17 o
  -1   5   1     1777.86     1774.69     21.09 o
   0   5   1     1505.63     1439.24     19.88 o
   1   5   1     1746.86     1757.03     22.31 o
   2   5   1      558.72      559.22     19.13 o
   3   5   1      336.26      311.60     20.10 o
   4   5   1      164.23      164.87     34.48 o
   5   5   1        1.89       49.66     28.19 o
   6   5   1        1.78        8.16     28.42 o
  -6   6   1       10.30      -18.53     29.12 o
  -5   6   1       59.93       17.58     25.53 o
  -4   6   1      280.87      294.17     42.15 o
  -3   6   1      324.42      313.64     16.99 o
  -2   6   1      394.84      415.13     10.29 o
  -1   6   1      861.94      818.72     15.24 o
   0   6   1      151.07      154.04      6.59 o
   1   6   1      858.61      830.42     15.49 o
   2   6   1      388.27      406.07      9.29 o
   3   6   1      316.68      301.63     16.57 o
   4   6   1      280.20      324.87     44.27 o
   5   6   1       56.87       69.59     33.04 o
   6   6   1       10.22      -27.46     27.46 o
  -6   7   1        3.30       15.11     32.57 o
  -5   7   1       25.07       13.73     26.67 o
  -4   7   1      388.54      361.41     46.16 o
  -3   7   1      468.52      470.23     22.33 o
  -2   7   1      116.73      110.62      6.81 o
  -1   7   1      237.33      227.37     13.10 o
   0   7   1        0.37       -4.51      4.51 o
   1   7   1      233.79      202.85      8.85 o
   2   7   1      111.22      119.43      6.86 o
   3   7   1      471.28      473.41     22.30 o
   4   7   1      381.21      339.28     46.09 o
   5   7   1       25.62      -11.68     22.87 o
   6   7   1        3.43       29.12     31.40 o
  -6   8   1        3.69       11.33     34.60 o
  -5   8   1       23.02       40.40     31.31 o
  -4   8   1      135.47       70.62     30.35 o
  -3   8   1      214.11      190.40     32.36 o
  -2   8   1      565.23      537.02     13.44 o
  -1   8   1      318.86      304.43     11.85 o
   0   8   1       75.40       80.33      6.52 o
   1   8   1      316.92      310.87     10.96 o
   2   8   1      568.50      549.38     12.35 o
   3   8   1      210.21      228.29     35.34 o
   4   8   1      139.91      115.38     33.36 o
   5   8   1       23.26       12.96     25.09 o
   6   8   1        3.25      -25.74     31.03 o
  -5   9   1       23.31       32.59     28.91 o
  -4   9   1       45.84        2.52     25.92 o
  -3   9   1      153.15      152.31     31.40 o
  -2   9   1      143.89      141.85      8.99 o
  -1   9   1      228.81      209.45     11.10 o
   0   9   1      299.24      324.53     10.50 o
   1   9   1      228.70      205.23     12.66 o
   2   9   1      143.81      142.42      9.51 o
   3   9   1      158.13      161.00     33.25 o
   4   9   1       47.49       46.77     28.28 o
   5   9   1       23.25       43.48     33.78 o
  -5  10   1       27.60       -1.21     28.23 o
  -4  10   1      108.96      125.52     35.46 o
  -3  10   1      346.87      337.81     41.24 o
  -2  10   1       14.09        6.65      7.62 o
  -1  10   1       88.05      101.14      9.96 o
   0  10   1      310.64      312.93     11.13 o
   1  10   1       91.49       78.84      8.60 o
   2  10   1       12.99        5.95      8.21 o
   3  10   1      347.51      325.08     41.96 o
   4  10   1      112.78       86.54     33.13 o
   5  10   1       28.79        4.64     30.84 o
  -5  11   1        0.96       11.89     31.45 o
  -4  11   1        1.34       24.46     27.44 o
  -3  11   1       59.47       38.61     25.83 o
  -2  11   1        5.43        5.31      8.37 o
  -1  11   1        3.01        4.75      9.20 o
   0  11   1      344.86      330.44     21.97 o
   1  11   1        3.88       -9.11      9.11 o
   2  11   1        5.80        6.86     10.53 o
   3  11   1       62.00       64.88     27.14 o
   4  11   1        1.23       31.29     28.79 o
   5  11   1        0.88      -18.77     29.68 o
  -4  12   1       43.76       44.53     33.06 o
  -3  12   1       48.35       43.42     14.36 o
  -2  12   1       30.71       35.64     11.10 o
  -1  12   1       77.17       64.70     11.18 o
   0  12   1      219.23      223.70     14.96 o
   1  12   1       77.23       66.20     11.80 o
   2  12   1       30.02       19.33     10.95 o
   3  12   1       47.28       44.44     26.37 o
   4  12   1       44.17       42.29     31.61 o
  -4  13   1       30.06       84.77     38.00 o
  -3  13   1       97.41       97.46     11.88 o
  -2  13   1        6.68      -14.69     14.69 o
  -1  13   1       65.15       60.18     17.22 o
   0  13   1      358.64      332.54     21.33 o
   1  13   1       64.05       66.60     17.52 o
   2  13   1        6.64        7.42     13.22 o
   3  13   1       99.00       94.27     14.84 o
   4  13   1       29.42      -15.78     31.94 o
  -3  14   1       11.35       -1.70     10.83 o
  -2  14   1       11.11       30.78     17.49 o
  -1  14   1       48.52       93.32     22.23 o
   0  14   1       79.38       85.61     16.62 o
   1  14   1       49.09       51.24     18.09 o
   2  14   1       11.43       13.19     21.60 o
   3  14   1       10.46       14.48     14.80 o
  -2  15   1        0.64       -7.07     17.21 o
  -1  15   1       53.80       47.70     22.38 o
   0  15   1       36.37       45.53     17.04 o
   1  15   1       54.99       34.17     21.41 o
   2  15   1        0.58      -16.54     16.54 o
   1   0   2     5078.15     5035.76     77.33 o
   2   0   2      311.19      315.28     18.73 o
   3   0   2     1801.39     1749.63     71.67 o
   4   0   2        0.05       -6.76     10.89 o
   5   0   2       21.07       40.93     17.09 o
   6   0   2        1.09       -1.77     26.06 o
   7   0   2       25.38       35.25     34.76 o
  -7   1   2        7.58       17.46     33.06 o
  -6   1   2        3.99       23.99     26.03 o
  -5   1   2        8.25       -8.41     14.45 o
  -4   1   2      928.59      930.39     41.71 o
  -3   1   2      363.10      343.22     22.99 o
  -2   1   2      297.38      312.57     17.69 o
  -1   1   2      439.22      420.95     10.71 o
   0   1   2     8855.79     7918.82    161.74 o
   1   1   2      432.43      383.16      9.94 o
   2   1   2      301.81      234.23     23.80 o
   3   1   2      361.93      358.21     23.25 o
   4   1   2      932.87      996.15     73.67 o
   5   1   2        8.44       18.79     23.94 o
   6   1   2        4.80       36.18     26.95 o
   7   1   2        7.61       -1.61     29.93 o
  -6   2   2        4.89      -17.31     17.31 o
  -5   2   2      520.70      520.92     40.13 o
  -4   2   2      148.96      135.99     20.07 o
  -3   2   2      488.28      497.46     36.68 o
  -2   2   2     1194.62     1215.26     79.60 o
  -1   2   2      139.64      124.44      4.05 o
   0   2   2     1043.56      940.31     11.03 o
   1   2   2      134.12      121.69      3.42 o
   2   2   2     1183.25     1179.26     29.77 o
   3   2   2      508.43      441.74     38.58 o
   4   2   2      144.43      101.88     27.70 o
   5   2   2      526.24      440.60     52.71 o
   6   2   2        4.83       -6.92     26.32 o
   7   2   2       56.75       84.84     41.08 o
  -6   3   2       17.87       42.90     32.06 o
  -5   3   2       29.60       42.08     17.70 o
  -4   3   2      978.76      982.84     44.67 o
  -3   3   2      153.60      219.22     58.05 o
  -2   3   2      155.43      171.79     10.47 o
  -1   3   2      726.15      729.88      9.50 o
   0   3   2    17107.15    16061.85    144.34 o
   1   3   2      740.62      740.33      9.57 o
   2   3   2      151.88      163.66     15.76 o
   3   3   2      148.51      169.98     26.74 o
   4   3   2      974.59     1036.38     66.40 o
   5   3   2       30.67       15.57     23.99 o
   6   3   2       17.42       40.92     31.47 o
  -6   4   2       18.54      -27.23     27.23 o
  -5   4   2       31.68       53.85     30.17 o
  -4   4   2       93.85       92.78     25.28 o
  -3   4   2      206.05      224.12     19.03 o
  -2   4   2      192.20      198.03     14.90 o
  -1   4   2      724.86      732.24     12.50 o
   0   4   2     1565.64     1643.82     18.95 o
   1   4   2      731.76      747.38     10.36 o
   2   4   2      195.01      203.26      9.75 o
   3   4   2      202.48      159.18     27.18 o
   4   4   2       97.29       43.71     24.78 o
   5   4   2       30.24       -6.60     22.80 o
   6   4   2       18.23       40.50     30.35 o
  -6   5   2        4.61       13.31     31.59 o
  -5   5   2       90.19      101.09     33.83 o
  -4   5   2      581.75      542.01     50.22 o
  -3   5   2      120.57      115.41     32.86 o
  -2   5   2      175.74      201.20      7.68 o
  -1   5   2     1089.69     1216.33     16.32 o
   0   5   2     3862.04     3890.31     39.42 o
   1   5   2     1109.22     1167.29     15.26 o
   2   5   2      176.81      192.89     10.32 o
   3   5   2      121.60      127.16     15.46 o
   4   5   2      587.97      584.91     53.85 o
   5   5   2       93.78      112.16     36.49 o
   6   5   2        4.52       53.53     34.06 o
  -6   6   2       46.15       75.98     35.83 o
  -5   6   2       91.08       50.73     31.89 o
  -4   6   2       78.07       97.01     30.70 o
  -3   6   2      361.90      371.82     19.01 o
  -2   6   2      134.44      127.08      6.45 o
  -1   6   2     1074.20     1110.97     18.88 o
   0   6   2       13.35       15.97      4.29 o
   1   6   2     1078.23     1093.56     16.99 o
   2   6   2      137.00      139.31      6.21 o
   3   6   2      359.50      367.06     18.50 o
   4   6   2       79.56      124.31     33.11 o
   5   6   2       90.60      169.44     41.87 o
   6   6   2       47.39      -22.80     32.20 o
  -6   7   2        1.27      -22.24     29.91 o
  -5   7   2       43.84       40.05     31.75 o
  -4   7   2      522.87      530.10     53.71 o
  -3   7   2      143.27      129.17     30.70 o
  -2   7   2      285.23      272.38     11.32 o
  -1   7   2      147.52      138.08      8.21 o
   0   7   2     2241.30     2256.09     26.96 o
   1   7   2      148.24      142.72      6.93 o
   2   7   2      286.74      282.69      9.09 o
   3   7   2      142.43      147.51     20.51 o
   4   7   2      531.31      586.96     55.63 o
   5   7   2       46.33       14.71     26.58 o
   6   7   2        1.06       22.59     35.13 o
  -6   8   2        6.95       -3.45     28.54 o
  -5   8   2        0.09      -18.25     25.25 o
  -4   8   2       20.05       -3.12     20.87 o
  -3   8   2      384.06      423.12     42.48 o
  -2   8   2      110.64      116.10      7.70 o
  -1   8   2       40.88       48.55     10.28 o
   0   8   2       26.65       12.79      5.13 o
   1   8   2       44.29       55.18      7.18 o
   2   8   2      110.96      112.16      6.85 o
   3   8   2      389.56      429.97     44.81 o
   4   8   2       18.76       18.28     25.62 o
   5   8   2        0.17      -22.26     26.48 o
   6   8   2        6.53        9.86     35.20 o
  -5   9   2       59.23       68.22     36.67 o
  -4   9   2      272.87      252.30     42.50 o
  -3   9   2       89.19       49.87     25.50 o
  -2   9   2       63.45       65.15      7.70 o
  -1   9   2      589.08      572.52     21.50 o
   0   9   2      666.16      671.24     16.09 o
   1   9   2      590.06      573.29     15.74 o
   2   9   2       62.08       59.48      7.82 o
   3   9   2       86.02       61.29     25.11 o
   4   9   2      269.55      245.84     43.90 o
   5   9   2       58.93       55.74     34.71 o
  -5  10   2       13.14       15.78     32.59 o
  -4  10   2       72.29       51.48     31.12 o
  -3  10   2       53.65       39.49     23.15 o
  -2  10   2      410.03      418.19     14.79 o
  -1  10   2      237.90      246.10     12.51 o
   0  10   2      391.51      370.52     11.66 o
   1  10   2      233.14      216.31     11.34 o
   2  10   2      412.46      397.14     14.63 o
   3  10   2       52.17       75.40     28.68 o
   4  10   2       72.75       90.92     33.92 o
   5  10   2       13.26       34.20     33.18 o
  -5  11   2       81.91       72.97     39.77 o
  -4  11   2      177.67      216.58     42.97 o
  -3  11   2       32.70       34.99     10.87 o
  -2  11   2       33.27       14.15      8.89 o
  -1  11   2      300.03      282.05     15.17 o
   0  11   2      180.60      188.19     11.92 o
   1  11   2      311.28      308.06     16.31 o
   2  11   2       34.04       41.35      9.62 o
   3  11   2       31.03        7.55     22.59 o
   4  11   2      176.35      207.51     43.88 o
   5  11   2       83.44      137.76     45.25 o
  -4  12   2       18.63       55.16     31.17 o
  -3  12   2       30.34       41.21     14.24 o
  -2  12   2       23.28       17.98     10.58 o
  -1  12   2      159.60      189.89     21.64 o
   0  12   2        0.18       -5.33      9.56 o
   1  12   2      159.18      180.20     18.87 o
   2  12   2       23.70       28.13     12.86 o
   3  12   2       30.35       44.90     27.11 o
   4  12   2       19.10       45.34     31.15 o
  -4  13   2       18.93       39.00     35.34 o
  -3  13   2       28.86       37.38     10.62 o
  -2  13   2       22.72       29.83     21.13 o
  -1  13   2      219.37      206.93     18.65 o
   0  13   2       80.03       93.32     15.75 o
   1  13   2      223.83      230.49     18.27 o
   2  13   2       22.69       23.13     15.18 o
   3  13   2       28.63       80.94     32.64 o
   4  13   2       19.33       17.83     33.50 o
  -3  14   2        1.34      -10.64     10.64 o
  -2  14   2       55.57       32.74     37.08 o
  -1  14   2       12.03       44.20     20.29 o
   0  14   2        6.53        5.24     14.13 o
   1  14   2       12.61       24.52     16.40 o
   2  14   2       53.44       22.85     18.04 o
  -2  15   2        3.93       16.80     18.12 o
  -1  15   2       49.58       27.54     21.51 o
   0  15   2        0.07      -11.21     14.87 o
   1  15   2       50.41       61.27     22.46 o
   2  15   2        4.23       -0.15     17.75 o
   1   0   3     5463.77     5382.69     67.56 o
   2   0   3      603.36      548.05     33.41 o
   3   0   3      239.87      275.61     21.14 o
   4   0   3      529.57      503.36     45.41 o
   5   0   3       24.56       46.79     26.81 o
   6   0   3       60.04       96.33     35.41 o
   7   0   3        2.16       -3.85     31.54 o
  -7   1   3        0.53       23.36     31.66 o
  -6   1   3       26.17       24.81     29.68 o
  -5   1   3      225.99      245.09     42.15 o
  -4   1   3      194.25      155.09     20.92 o
  -3   1   3     1492.21     1485.91     65.91 o
  -2   1   3     1291.37     1204.64     36.48 o
  -1   1   3     8342.96     8099.51     83.17 o
   0   1   3     1360.75     1291.18     14.95 o
   1   1   3     8361.94     8142.86     83.54 o
   2   1   3     1276.74     1236.17     53.34 o
   4   1   3      196.43      189.77     31.71 o
   5   1   3      229.06      195.02     38.63 o
   6   1   3       25.37       24.78     27.23 o
   7   1   3        0.53       -8.07     29.72 o
  -6   2   3       89.11       88.29     33.43 o
  -5   2   3        3.44       -2.89     25.91 o
  -4   2   3      842.58      682.94     45.79 o
  -3   2   3      413.86      446.39     33.07 o
  -2   2   3      701.98      671.89     18.00 o
  -1   2   3     1080.30     1076.10     11.73 o
   0   2   3     8145.52     7946.00     77.84 o
   1   2   3     1077.22     1086.69     12.44 o
   2   2   3      673.65      667.97     22.11 o
   3   2   3      419.46      526.46     40.43 o
   4   2   3      846.44      721.02     55.60 o
   5   2   3        3.59        0.26     20.70 o
   6   2   3       89.87      140.79     39.75 o
  -6   3   3       16.56       54.59     21.68 o
  -5   3   3     1180.19     1126.52     97.09 o
  -4   3   3      659.49      706.26     50.58 o
  -3   3   3        9.02       10.43      9.62 o
  -2   3   3      629.71      628.78     29.77 o
  -1   3   3     1843.91     1791.34     18.26 o
   0   3   3       41.56       41.28      3.69 o
   1   3   3     1814.03     1751.83     20.75 o
   2   3   3      628.57      613.46     17.27 o
   3   3   3        8.53       11.07     13.87 o
   4   3   3      665.01      618.58     52.48 o
   5   3   3     1186.07     1185.65     78.87 o
   6   3   3       16.07       -5.41     23.45 o
  -6   4   3       63.09       53.48     34.48 o
  -5   4   3       36.21       51.08     18.30 o
  -4   4   3       81.78       58.81     15.33 o
  -3   4   3      744.43      780.90     32.87 o
  -2   4   3      684.80      671.31     20.28 o
  -1   4   3      871.75      876.63     14.37 o
   0   4   3       19.00        8.79      4.92 o
   1   4   3      869.69      891.18     12.70 o
   2   4   3      664.89      652.53     16.82 o
   3   4   3      742.68      747.36     50.68 o
   4   4   3       84.14      121.81     32.06 o
   5   4   3       37.48      -13.85     23.85 o
   6   4   3       65.18      122.23     40.31 o
  -6   5   3        0.72       -6.01     28.65 o
  -5   5   3      159.41      209.08     42.15 o
  -4   5   3       13.14       43.11     25.43 o
  -3   5   3      457.65      424.80     18.24 o
  -2   5   3      227.94      234.62      8.61 o
  -1   5   3      891.12      910.53     13.76 o
   0   5   3      222.98      185.26      7.44 o
   1   5   3      869.55      903.77     14.46 o
   2   5   3      223.13      204.59     10.48 o
   3   5   3      455.08      437.29     24.60 o
   4   5   3       13.90       37.00     25.27 o
   5   5   3      160.56      218.82     45.74 o
   6   5   3        0.81        8.23     27.74 o
  -6   6   3       14.09      -17.90     26.69 o
  -5   6   3        3.11       -9.51     24.81 o
  -4   6   3       56.94       37.56     24.60 o
  -3   6   3      765.61      735.22     47.62 o
  -2   6   3      187.36      202.04      7.86 o
  -1   6   3      121.58      118.23      7.68 o
   0   6   3      407.48      451.80      9.71 o
   1   6   3      116.05      132.40      8.24 o
   2   6   3      191.64      196.84      7.19 o
   3   6   3      769.86      710.11     24.97 o
   4   6   3       55.18       58.05     27.46 o
   5   6   3        2.78        5.53     27.39 o
   6   6   3       14.78        5.74     28.63 o
  -6   7   3       26.42        8.60     31.45 o
  -5   7   3        7.72       18.37     28.40 o
  -4   7   3      138.63      163.96     36.25 o
  -3   7   3      648.24      630.10     25.02 o
  -2   7   3       86.61       83.21      6.43 o
  -1   7   3      453.88      443.00     14.48 o
   0   7   3      658.11      651.27     12.25 o
   1   7   3      452.11      448.35     13.57 o
   2   7   3       86.58       81.58      5.81 o
   3   7   3      642.26      599.90     32.97 o
   4   7   3      142.14      149.16     35.90 o
   5   7   3        8.00        9.81     26.18 o
   6   7   3       26.08       43.43     36.65 o
  -6   8   3        8.71       -0.28     33.29 o
  -5   8   3        5.71      -14.31     26.39 o
  -4   8   3      213.03      242.67     40.66 o
  -3   8   3      148.66      157.79     29.65 o
  -2   8   3      109.23      110.33      8.33 o
  -1   8   3       14.93       10.17      6.51 o
   0   8   3       45.26       66.13      9.42 o
   1   8   3       14.35       12.78      7.24 o
   2   8   3      102.90      102.23      6.55 o
   3   8   3      151.78      102.42     29.37 o
   4   8   3      214.78      183.92     39.24 o
   5   8   3        6.19       -7.67     25.30 o
   6   8   3        8.58       11.12     34.27 o
  -5   9   3       40.34      -21.36     26.95 o
  -4   9   3      212.07      188.09     40.01 o
  -3   9   3        8.42       -4.27     19.63 o
  -2   9   3       10.16       11.45      6.62 o
  -1   9   3      657.90      638.97     17.33 o
   0   9   3     1080.26     1059.73     17.78 o
   1   9   3      662.94      616.03     20.86 o
   2   9   3        9.58        7.00      6.69 o
   3   9   3        8.79       -2.21     19.54 o
   4   9   3      217.39      219.01     42.92 o
   5   9   3       40.15      -10.14     29.68 o
  -5  10   3       13.66       34.11     32.48 o
  -4  10   3       37.26       78.85     32.01 o
  -3  10   3       28.55       41.68     23.76 o
  -2  10   3       59.26       66.83      9.34 o
  -1  10   3      194.91      189.60     11.71 o
   0  10   3       94.72       93.93      9.58 o
   1  10   3      196.21      201.62     11.41 o
   2  10   3       60.45       73.01     12.49 o
   3  10   3       30.91       58.26     26.60 o
   4  10   3       37.90       23.78     27.77 o
   5  10   3       14.02        1.59     32.13 o
  -5  11   3       19.99      105.89     41.78 o
  -4  11   3       63.50       92.65     37.28 o
  -3  11   3       67.40       62.96      9.08 o
  -2  11   3       16.41       18.17      8.95 o
  -1  11   3        7.26       19.77      9.22 o
   0  11   3       54.71       30.40     12.73 o
   1  11   3        8.06       11.72      9.66 o
   2  11   3       17.23       26.39      9.35 o
   3  11   3       67.23       64.53     29.19 o
   4  11   3       63.30      108.52     37.25 o
   5  11   3       19.98       25.67     35.16 o
  -4  12   3        7.54      -12.29     28.00 o
  -3  12   3       18.43       17.67      9.12 o
  -2  12   3      146.44      166.49     13.95 o
  -1  12   3       37.71       57.88     14.08 o
   0  12   3        2.23       -5.92     12.09 o
   1  12   3       38.00       40.71     12.16 o
   2  12   3      146.40      137.87     16.45 o
   3  12   3       18.99       14.83     19.76 o
   4  12   3        7.38       24.62     28.72 o
  -3  13   3       16.51       11.44     15.61 o
  -2  13   3        4.05       17.86     16.34 o
  -1  13   3       60.96       64.60     17.92 o
   0  13   3      106.45      144.20     16.86 o
   1  13   3       61.74       44.64     14.56 o
   2  13   3        4.11       -6.56     12.74 o
   3  13   3       16.58       -0.54     11.78 o
  -3  14   3       60.73       74.13     13.89 o
  -2  14   3        9.83      -13.43     15.86 o
  -1  14   3       59.30       22.53     19.75 o
   0  14   3        8.10        6.25     14.48 o
   1  14   3       57.57       72.05     17.93 o
   2  14   3        9.95        6.78     16.89 o
   3  14   3       61.61       57.61     34.48 o
  -2  15   3        3.58       -3.59     17.60 o
  -1  15   3       11.34        4.41     20.92 o
   0  15   3      614.80      716.14     31.83 o
   1  15   3       11.62       31.08     20.99 o
   2  15   3        3.57       -3.69     17.83 o
   0   0   4       89.34       75.86      9.40 o
   1   0   4     3389.81     3278.23     35.81 o
   2   0   4       26.72       17.76      7.09 o
   3   0   4      182.92      253.04     29.28 o
   4   0   4      249.77      304.80     37.72 o
   5   0   4      273.18      153.61     36.58 o
   6   0   4        3.38        1.61     23.34 o
  -6   1   4       82.94       92.81     36.00 o
  -5   1   4        3.76      -18.07     18.07 o
  -4   1   4       74.93       45.30     20.47 o
  -3   1   4      225.82      265.52     29.33 o
  -2   1   4     1493.53     1557.63     37.77 o
  -1   1   4     1891.27     1783.95     19.37 o
   0   1   4     2163.15     2251.84     26.32 o
   1   1   4     1872.99     1756.67     19.30 o
   2   1   4     1484.85     1563.44     44.80 o
   3   1   4      240.03      261.51     31.52 o
   4   1   4       78.58      135.08     29.91 o
   5   1   4        4.16       32.38     25.60 o
   6   1   4       84.23       62.85     31.92 o
  -6   2   4       33.95       17.21     27.65 o
  -5   2   4      212.45      190.33     35.93 o
  -4   2   4      461.28      500.65     31.92 o
  -3   2   4      369.25      431.28     28.20 o
  -2   2   4      301.37      317.97     10.54 o
  -1   2   4      663.82      632.50      9.73 o
   0   2   4     1177.98     1115.13     14.76 o
   1   2   4      678.44      638.53     13.55 o
   2   2   4      305.09      317.01     18.99 o
   3   2   4      357.38      422.46     37.65 o
   4   2   4      468.74      473.43     46.14 o
   5   2   4      211.26      172.01     37.65 o
   6   2   4       32.56       39.03     33.97 o
  -6   3   4       31.31       43.88     29.28 o
  -5   3   4       48.88       42.32     26.94 o
  -4   3   4        1.18        3.46     12.48 o
  -3   3   4      402.24      372.49     23.58 o
  -2   3   4      162.75      158.29     10.43 o
  -1   3   4      468.19      448.14      8.39 o
   0   3   4      997.90     1007.26     14.64 o
   1   3   4      449.92      449.33      9.26 o
   2   3   4      159.38      168.32     11.73 o
   3   3   4      402.45      504.41     41.80 o
   4   3   4        0.74        8.37     16.67 o
   5   3   4       50.03       67.21     29.24 o
   6   3   4       30.62       22.54     33.18 o
  -6   4   4       22.35       20.66     26.20 o
  -5   4   4      103.44       94.27     21.52 o
  -4   4   4      377.48      393.24     28.68 o
  -3   4   4       80.67       99.10     14.72 o
  -2   4   4      612.44      635.42     13.48 o
  -1   4   4     1683.10     1750.57     19.01 o
   0   4   4     6760.99     6610.82     62.72 o
   1   4   4     1690.95     1769.29     21.92 o
   2   4   4      614.37      611.69     18.11 o
   3   4   4       84.58       90.12     14.10 o
   4   4   4      371.25      399.45     46.86 o
   5   4   4      106.67       89.24     34.90 o
   6   4   4       23.45      -23.48     26.53 o
  -6   5   4        0.79       23.57     31.73 o
  -5   5   4       79.86      116.08     35.27 o
  -4   5   4       59.85       38.06     14.87 o
  -3   5   4      595.51      602.53     18.75 o
  -2   5   4      130.57      139.89      6.75 o
  -1   5   4      467.77      460.94     11.14 o
   0   5   4      166.41      167.33      7.41 o
   1   5   4      454.78      490.94     10.71 o
   2   5   4      133.77      125.34      5.38 o
   3   5   4      592.98      612.26     32.49 o
   4   5   4       60.03       49.61     24.04 o
   5   5   4       77.08      108.08     35.72 o
   6   5   4        0.85       58.89     35.58 o
  -6   6   4        7.09        1.05     28.35 o
  -5   6   4      132.59      156.92     41.24 o
  -4   6   4       96.72       52.32     24.55 o
  -3   6   4       72.67       66.66     12.82 o
  -2   6   4      184.77      188.86      7.00 o
  -1   6   4      409.07      365.79     12.22 o
   0   6   4      585.34      660.09     13.61 o
   1   6   4      421.94      402.31     11.09 o
   2   6   4      180.80      190.91      6.67 o
   3   6   4       71.18       75.33     12.09 o
   4   6   4       96.27       60.57     26.65 o
   5   6   4      134.00      153.05     40.66 o
   6   6   4        6.68       19.47     33.27 o
  -6   7   4        9.82       30.42     34.78 o
  -5   7   4       16.06       37.67     30.70 o
  -4   7   4       92.15      104.23     31.01 o
  -3   7   4      243.65      254.75     18.18 o
  -2   7   4      628.60      641.41     13.57 o
  -1   7   4      526.98      542.81     14.62 o
   0   7   4      362.32      374.89     12.03 o
   1   7   4      534.44      544.42     15.27 o
   2   7   4      634.07      621.70     15.58 o
   3   7   4      250.47      275.07     18.77 o
   4   7   4       88.55       73.37     30.66 o
   5   7   4       16.87       62.57     32.66 o
   6   7   4        9.13       27.02     37.12 o
  -6   8   4        0.44       -3.38     31.24 o
  -5   8   4       29.61       -4.24     25.78 o
  -4   8   4      286.02      234.02     41.43 o
  -3   8   4       77.18      146.13     28.86 o
  -2   8   4       46.68       40.40      6.64 o
  -1   8   4      197.93      201.20     10.25 o
   0   8   4      200.58      223.53     12.14 o
   1   8   4      206.83      221.75     11.22 o
   2   8   4       49.50       53.94      6.99 o
   3   8   4       73.54      108.22     30.28 o
   4   8   4      293.29      291.98     45.30 o
   5   8   4       29.23       15.34     31.03 o
   6   8   4        0.37        6.64     35.72 o
  -5   9   4        4.94      -15.67     27.72 o
  -4   9   4      166.79      144.80     35.30 o
  -3   9   4       55.21       62.90     25.37 o
  -2   9   4      266.01      258.11     10.88 o
  -1   9   4      347.19      372.60     13.63 o
   0   9   4      235.35      225.87     10.79 o
   1   9   4      350.39      344.92     18.87 o
   2   9   4      270.82      273.07     11.22 o
   3   9   4       56.93       83.37     27.46 o
   4   9   4      167.48      151.09     37.65 o
   5   9   4        4.74       11.54     25.90 o
  -5  10   4       34.41       85.14     36.79 o
  -4  10   4      117.42      128.92     37.00 o
  -3  10   4        3.23       -9.22      9.22 o
  -2  10   4       73.76       63.35      9.71 o
  -1  10   4      799.87      805.23     20.82 o
   0  10   4       70.51       73.81      9.35 o
   1  10   4      815.12      790.23     21.36 o
   2  10   4       73.19       61.56      9.19 o
   3  10   4        3.14        2.17     21.24 o
   4  10   4      117.13      123.37     37.91 o
   5  10   4       35.62       83.18     35.93 o
  -4  11   4      103.38       59.19     33.80 o
  -3  11   4       22.06       15.20      8.45 o
  -2  11   4       27.64       24.01     10.49 o
  -1  11   4      191.26      192.99     13.93 o
   0  11   4      106.32      107.88     14.73 o
   1  11   4      184.87      186.25     14.40 o
   2  11   4       28.14       11.67      9.27 o
   3  11   4       23.37       40.26     27.35 o
   4  11   4      104.86       83.77     36.21 o
  -4  12   4       14.62      -15.41     26.81 o
  -3  12   4       60.73       65.35     11.04 o
  -2  12   4       21.16       12.53     12.41 o
  -1  12   4      331.85      365.40     21.50 o
   0  12   4        5.31       12.47     12.82 o
   1  12   4      334.66      368.11     20.17 o
   2  12   4       22.49       21.40     12.84 o
   3  12   4       61.43       27.37     25.95 o
   4  12   4       14.05       21.08     33.29 o
  -3  13   4        2.08       14.48     22.43 o
  -2  13   4      102.48      123.08     20.02 o
  -1  13   4       15.81       30.16     16.54 o
   0  13   4       10.57       -3.04     13.59 o
   1  13   4       15.31       13.68     12.57 o
   2  13   4      103.29      108.49     16.64 o
   3  13   4        2.01       -4.33     10.84 o
  -3  14   4       28.36       19.79     18.35 o
  -2  14   4       32.94       38.72     18.61 o
  -1  14   4        6.69       16.25     19.37 o
   0  14   4       24.60       28.60     15.30 o
   1  14   4        7.44       49.99     17.61 o
   2  14   4       34.33       16.28     15.63 o
   3  14   4       27.41       46.70     14.50 o
  -1  15   4       23.55        5.41     20.32 o
   0  15   4        2.64       10.53     15.53 o
   1  15   4       23.76       42.17     73.01 o
   1   0   5    12028.63    11353.10    117.16 o
   2   0   5     1729.88     1789.48     33.65 o
   3   0   5      250.06      273.70     31.10 o
   4   0   5       20.84       29.86     20.33 o
   5   0   5       73.93       90.06     30.14 o
   6   0   5        4.05       20.80     29.33 o
  -6   1   5       62.72       54.55     30.66 o
  -5   1   5        0.10      -15.34     20.33 o
  -4   1   5      360.06      395.26     40.31 o
  -3   1   5      160.12      190.87     25.95 o
  -2   1   5      552.04      561.90     15.27 o
  -1   1   5     2050.40     2103.16     31.59 o
   0   1   5    14784.72    14071.57    135.63 o
   1   1   5     2045.24     2089.20     23.23 o
   2   1   5      565.69      554.45     15.29 o
   3   1   5      161.26      200.85     28.23 o
   4   1   5      358.33      302.75     39.52 o
   5   1   5        0.10       10.37     22.87 o
   6   1   5       65.17       98.08     37.46 o
  -6   2   5        5.92      -13.71     23.38 o
  -5   2   5      542.03      537.03     53.13 o
  -4   2   5        6.19       24.76     19.16 o
  -3   2   5      582.45      554.44     38.75 o
  -2   2   5       34.36       42.20      7.18 o
  -1   2   5      178.07      184.46      9.19 o
   0   2   5      658.77      674.87     11.52 o
   1   2   5      171.19      173.15      5.89 o
   2   2   5       35.09       44.27      7.07 o
   3   2   5      578.57      598.55     44.99 o
   4   2   5        6.43      -10.05     18.67 o
   5   2   5      542.87      566.26     58.47 o
   6   2   5        5.88      -16.65     27.00 o
  -6   3   5      104.59       79.90     33.48 o
  -5   3   5       78.41       77.10     26.23 o
  -4   3   5      404.63      299.65     34.99 o
  -3   3   5       11.91      -12.50     12.50 o
  -2   3   5      188.13      172.98     13.21 o
  -1   3   5      177.60      179.62      5.87 o
   0   3   5      108.50      118.40      7.31 o
   1   3   5      182.11      188.79      6.34 o
   2   3   5      207.68      205.57     18.06 o
   3   3   5       10.63       -2.74     11.21 o
   4   3   5      401.06      386.40     44.44 o
   5   3   5       78.54      118.88     34.20 o
   6   3   5      106.73      175.67     48.03 o
  -6   4   5        0.31      -21.22     21.22 o
  -5   4   5      602.84      564.28     52.81 o
  -4   4   5      479.94      458.07     30.44 o
  -3   4   5        7.64       -4.03      7.50 o
  -2   4   5      418.39      450.18     13.94 o
  -1   4   5     2675.80     2751.19     29.20 o
   0   4   5       96.94      125.98      5.77 o
   1   4   5     2643.15     2765.65     33.52 o
   2   4   5      421.34      421.45     12.36 o
   3   4   5        7.21       -7.43     13.37 o
   4   4   5      483.40      477.83     49.66 o
   5   4   5      603.12      592.84     62.55 o
   6   4   5        0.24       -0.58     31.71 o
  -5   5   5        7.37       -2.73     15.54 o
  -4   5   5      176.53      142.73     20.21 o
  -3   5   5      403.99      370.21     15.53 o
  -2   5   5     1104.64     1134.37     18.80 o
  -1   5   5      875.89      871.66     17.02 o
   0   5   5     2364.91     2524.39     28.04 o
   1   5   5      884.44      880.87     14.67 o
   2   5   5     1077.51     1109.25     16.32 o
   3   5   5      412.09      468.62     26.98 o
   4   5   5      176.29      194.50     37.86 o
   5   5   5        7.19       -7.06     24.97 o
   6   5   5       35.68        4.97     28.47 o
  -5   6   5      274.57      270.72     46.60 o
  -4   6   5      179.69      188.26     36.70 o
  -3   6   5      526.46      507.54     25.47 o
  -2   6   5      646.20      615.77     12.18 o
  -1   6   5      741.39      735.98     17.70 o
   0   6   5     1014.21      963.28     18.11 o
   1   6   5      737.64      679.97     16.03 o
   2   6   5      647.52      601.03     12.57 o
   3   6   5      531.02      517.44     28.50 o
   4   6   5      185.21      204.67     39.96 o
   5   6   5      276.87      276.64     51.31 o
   6   6   5        9.93       -8.28     27.70 o
  -5   7   5        0.92       12.36     26.58 o
  -4   7   5      316.99      348.02     44.41 o
  -3   7   5      399.97      413.79     41.03 o
  -2   7   5      129.83      130.78      7.74 o
  -1   7   5      147.91      169.45     10.55 o
   0   7   5       25.57       24.99      6.30 o
   1   7   5      141.48      151.21      9.50 o
   2   7   5      127.48      121.67      8.57 o
   3   7   5      399.12      483.85     46.84 o
   4   7   5      319.78      303.77     46.35 o
   5   7   5        0.84       39.45     31.64 o
   6   7   5       14.66       89.69     42.66 o
  -5   8   5       48.12       62.11     34.43 o
  -4   8   5       90.90       82.04     30.19 o
  -3   8   5       68.92       90.62     25.88 o
  -2   8   5      144.67      149.50      9.16 o
  -1   8   5      605.57      630.09     19.00 o
   0   8   5      313.31      308.50     16.84 o
   1   8   5      609.69      600.51     17.22 o
   2   8   5      142.46      125.49      9.38 o
   3   8   5       67.44       60.78     26.60 o
   4   8   5       88.54      125.73     34.34 o
   5   8   5       47.87       53.15     31.03 o
  -5   9   5       32.70       20.52     28.79 o
  -4   9   5      181.79      188.58     38.86 o
  -3   9   5       99.72       85.12     25.90 o
  -2   9   5      144.72      128.23      9.20 o
  -1   9   5      516.33      499.47     18.22 o
   0   9   5        2.88       -5.40      6.99 o
   1   9   5      520.83      511.32     16.81 o
   2   9   5      147.09      137.19      9.46 o
   3   9   5       99.52      121.21     33.31 o
   4   9   5      180.69      232.39     44.65 o
   5   9   5       33.45       32.52     35.90 o
  -5  10   5       63.44      111.42     40.31 o
  -4  10   5       76.52       47.23     29.37 o
  -3  10   5       50.90       38.70     10.77 o
  -2  10   5      109.23      110.00     10.48 o
  -1  10   5      252.22      249.87     15.36 o
   0  10   5      692.47      721.23     36.35 o
   1  10   5      248.83      255.60     16.08 o
   2  10   5      110.86      111.93     10.54 o
   3  10   5       49.39       29.21     25.37 o
   4  10   5       76.21       99.34     36.60 o
   5  10   5       62.83       53.88     37.30 o
  -4  11   5        1.62      -10.28     24.18 o
  -3  11   5       44.14       39.35      9.23 o
  -2  11   5       18.17       11.74      9.75 o
  -1  11   5      232.23      231.06     17.93 o
   0  11   5      187.08      209.19     17.57 o
   1  11   5      227.74      253.39     17.91 o
   2  11   5       16.84       18.44      9.54 o
   3  11   5       46.26       29.28     28.91 o
   4  11   5        1.55       19.86     27.11 o
  -4  12   5      110.51      249.87     44.79 o
  -3  12   5       31.78       26.56     10.15 o
  -2  12   5       51.34       43.06     16.55 o
  -1  12   5       45.55       41.13     13.76 o
   0  12   5      198.20      189.52     17.68 o
   1  12   5       45.71       47.64     12.14 o
   2  12   5       52.41       78.34     15.96 o
   3  12   5       31.53       52.50     31.24 o
   4  12   5      111.64      196.16     47.84 o
  -3  13   5       41.83       41.83     12.67 o
  -2  13   5        0.12       -9.82     15.54 o
  -1  13   5       18.46       16.08     15.70 o
   0  13   5       32.19       32.65     14.77 o
   1  13   5       18.01       45.95     13.94 o
   2  13   5        0.09        8.64     13.05 o
   3  13   5       41.70       66.47     34.57 o
  -2  14   5        4.59       29.21     18.05 o
  -1  14   5       26.74       37.02     20.85 o
   0  14   5      245.95      321.72     22.60 o
   1  14   5       27.08       28.70     17.34 o
   2  14   5        4.81        7.16     13.96 o
  -1  15   5       40.49       72.19     38.70 o
   0  15   5       19.58        4.98     15.75 o
   1  15   5       40.64       22.18     21.46 o
   0   0   6    24746.43    23093.86    311.85 o
   1   0   6     2902.13     3101.60     35.55 o
   2   0   6       13.17        6.23      6.30 o
   3   0   6       18.37       45.09     18.39 o
   4   0   6      303.59      334.97     40.31 o
   5   0   6        3.76       42.36     27.53 o
   6   0   6       20.13       26.67     29.58 o
  -6   1   6       22.58       11.89     27.77 o
  -5   1   6       36.63       26.86     24.76 o
  -4   1   6      245.84      223.30     34.25 o
  -3   1   6      413.40      445.38     36.70 o
  -2   1   6      448.50      470.11     15.32 o
  -1   1   6     2035.61     2102.57     24.33 o
   0   1   6      464.08      473.39     10.23 o
   1   1   6     2076.26     2127.06     24.32 o
   2   1   6      451.18      467.84     25.63 o
   3   1   6      409.31      422.60     39.42 o
   4   1   6      245.01      273.00     38.82 o
   5   1   6       37.05       32.29     27.39 o
   6   1   6       21.66      -26.90     26.90 o
  -6   2   6       71.85       59.15     32.48 o
  -5   2   6       27.56       35.76     25.62 o
  -4   2   6      494.83      542.81     46.53 o
  -3   2   6      327.92      368.07     32.73 o
  -2   2   6       31.93       34.12      7.46 o
  -1   2   6       86.82       84.72      5.63 o
   0   2   6      472.03      440.59     10.84 o
   1   2   6       91.43       85.36      5.35 o
   2   2   6       33.51       37.07      8.61 o
   3   2   6      326.39      330.32     20.11 o
   4   2   6      505.50      606.69     53.76 o
   5   2   6       26.60       18.42     25.25 o
   6   2   6       71.11       65.35     38.89 o
  -6   3   6        2.75       14.83     28.58 o
  -5   3   6       91.47      114.42     31.24 o
  -4   3   6       67.94       68.91     22.73 o
  -3   3   6      100.41       85.57     13.39 o
  -2   3   6      146.54      164.49      7.57 o
  -1   3   6      399.25      407.77      9.59 o
   0   3   6      648.70      693.23     21.80 o
   1   3   6      413.64      406.58     10.04 o
   2   3   6      147.89      185.96     13.06 o
   3   3   6      100.20       68.37     13.24 o
   4   3   6       72.43       78.92     27.30 o
   5   3   6       93.30      145.17     38.77 o
   6   3   6        2.76      -13.94     27.00 o
  -6   4   6       31.76       -8.49     27.86 o
  -5   4   6       99.78       78.54     30.17 o
  -4   4   6      282.12      216.86     31.59 o
  -3   4   6      458.12      434.07     22.77 o
  -2   4   6      317.22      326.23     11.70 o
  -1   4   6      786.75      786.59     13.00 o
   0   4   6      673.45      737.95     13.70 o
   1   4   6      777.60      783.00     15.95 o
   2   4   6      320.28      331.59     11.88 o
   3   4   6      467.62      486.54     39.92 o
   4   4   6      287.86      285.73     42.01 o
   5   4   6       98.31      187.00     42.64 o
   6   4   6       32.43       50.71     35.44 o
  -6   5   6       11.12       31.47     27.98 o
  -5   5   6       13.38      -16.06     16.06 o
  -4   5   6      155.78      199.21     28.42 o
  -3   5   6      100.23       73.84     10.57 o
  -2   5   6      301.15      310.12     20.91 o
  -1   5   6      256.66      233.02     14.86 o
   0   5   6        9.99       10.35      4.31 o
   1   5   6      251.88      235.45      8.76 o
   2   5   6      302.91      318.51      9.04 o
   3   5   6      107.75      127.78     17.51 o
   4   5   6      149.78      103.47     32.13 o
   5   5   6       14.34        7.81     22.92 o
   6   5   6       12.01      -26.44     26.44 o
  -4   6   6      283.73      329.44     34.13 o
  -3   6   6       24.40       22.08     11.86 o
  -2   6   6      258.70      254.97      9.18 o
  -1   6   6      659.83      687.65     17.82 o
   0   6   6     1229.03     1272.32     27.81 o
   1   6   6      641.92      697.56     16.17 o
   2   6   6      253.58      277.55      9.65 o
   3   6   6       25.50       14.81     10.82 o
   4   6   6      278.28      272.65     43.34 o
   5   6   6        5.46        1.91     25.34 o
   6   6   6        9.81       50.36     39.05 o
  -4   7   6      117.91      117.83     32.69 o
  -3   7   6      146.02      160.77     29.79 o
  -2   7   6       52.44       41.09      7.50 o
  -1   7   6      299.26      299.77     13.18 o
   0   7   6       33.86       39.96      6.92 o
   1   7   6      303.96      310.35     12.13 o
   2   7   6       53.89       55.53      6.75 o
   3   7   6      139.14      183.34     34.27 o
   4   7   6      116.01       88.61     31.87 o
   5   7   6       59.61       30.00     32.59 o
   6   7   6       24.19       16.06     35.86 o
  -4   8   6       16.55       13.50     24.81 o
  -3   8   6      107.11       89.64     25.95 o
  -2   8   6       11.99       33.43      7.50 o
  -1   8   6      178.18      172.99     11.85 o
   0   8   6      177.32      189.37     10.00 o
   1   8   6      174.37      178.90     10.84 o
   2   8   6       11.65        8.47      7.93 o
   3   8   6      110.82      110.60     31.54 o
   4   8   6       17.60       62.78     30.45 o
   5   8   6       11.06       44.81     33.45 o
  -4   9   6        9.31      -18.30     20.73 o
  -3   9   6      174.72      177.74     32.17 o
  -2   9   6      120.95      126.33      9.90 o
  -1   9   6      281.54      295.49     14.92 o
   0   9   6        3.99       -4.74      7.34 o
   1   9   6      288.81      295.83     13.56 o
   2   9   6      122.13      124.95     11.61 o
   3   9   6      176.07      257.43     41.26 o
   4   9   6       10.36       27.21     29.70 o
   5   9   6       31.86       76.72     39.28 o
  -3  10   6       97.76      106.04     11.11 o
  -2  10   6       42.45       28.60     10.47 o
  -1  10   6      140.78      144.19     13.05 o
   0  10   6        3.41        5.18     11.81 o
   1  10   6      140.52      128.72     23.61 o
   2  10   6       44.48       41.26      9.70 o
   3  10   6      100.98      157.97     36.65 o
   4  10   6       14.25       10.02     27.49 o
   5  10   6       32.14       59.66     36.60 o
  -3  11   6        5.23        0.85      9.62 o
  -2  11   6       87.54       70.43     13.43 o
  -1  11   6        5.31       15.67     12.32 o
   0  11   6       48.80       26.77     19.89 o
   1  11   6        4.97       -3.84     11.63 o
   2  11   6       91.90      102.97     18.00 o
   3  11   6        5.18        0.93     24.67 o
   4  11   6        6.06       -0.75     29.35 o
  -3  12   6        2.34       -7.98     10.37 o
  -2  12   6      101.13      102.75     18.35 o
  -1  12   6        1.10        5.48     12.84 o
   0  12   6       33.34       22.40     13.54 o
   1  12   6        0.76        2.65     12.45 o
   2  12   6      102.40      105.24     16.20 o
   3  12   6        2.57        3.61     28.33 o
   4  12   6       29.53       88.92     40.66 o
  -3  13   6        8.65        3.06     23.30 o
  -2  13   6       15.53       -4.49     15.49 o
  -1  13   6       18.01       -9.13     15.22 o
   0  13   6      156.60      167.59     18.27 o
   1  13   6       18.66       17.28     13.56 o
   2  13   6       15.03       22.98     14.06 o
   3  13   6        8.26       25.46     30.49 o
  -2  14   6       26.88       45.06     18.09 o
  -1  14   6       84.63      109.91     23.78 o
   0  14   6       23.42       30.92     15.79 o
   1  14   6       83.33       88.94     16.66 o
   2  14   6       27.35       16.19     16.63 o
  -1  15   6       19.81       24.16     28.47 o
   0  15   6        1.21       -0.29     15.29 o
   1  15   6       20.40       28.16     22.35 o
   1   0   7      159.21      149.43      7.85 o
   2   0   7      184.33      162.48     11.96 o
   3   0   7        1.10        8.23      9.33 o
   4   0   7      231.15      191.22     34.13 o
   5   0   7      136.18      153.01     36.37 o
   6   0   7        5.16        7.62     27.44 o
  -6   1   7       15.05       -3.12     28.00 o
  -5   1   7      348.53      395.86     48.91 o
  -4   1   7        4.20        6.69     16.97 o
  -3   1   7      260.96      301.24     19.91 o
  -2   1   7      492.71      506.62     12.78 o
  -1   1   7      309.07      315.06      8.37 o
   0   1   7      271.80      280.70      8.29 o
   1   1   7      327.06      327.97      8.39 o
   2   1   7      481.87      474.44     22.30 o
   3   1   7      252.29      284.68     28.29 o
   4   1   7        4.02       30.68     20.14 o
   5   1   7      349.67      382.32     50.99 o
   6   1   7       14.29        1.12     28.28 o
  -6   2   7       67.66      103.42     36.35 o
  -5   2   7       58.39       22.89     25.20 o
  -4   2   7       56.10       59.10     22.52 o
  -3   2   7      118.12      109.46     14.36 o
  -2   2   7      167.31      170.17      7.01 o
  -1   2   7      135.83      142.17      6.74 o
   0   2   7     1101.10     1138.31     18.21 o
   1   2   7      134.31      132.18      6.51 o
   2   2   7      155.96      138.81      9.05 o
   3   2   7      114.64      133.63     15.17 o
   4   2   7       57.93       44.25     25.20 o
   5   2   7       58.24       28.93     28.72 o
   6   2   7       68.81       67.82     36.77 o
  -6   3   7       17.76       52.74     31.08 o
  -5   3   7       42.88       37.28     25.95 o
  -4   3   7      258.08      259.78     33.87 o
  -3   3   7      500.47      446.71     23.68 o
  -2   3   7       37.08       38.30      6.21 o
  -1   3   7     2159.88     2069.99     27.07 o
   0   3   7      327.90      328.40      9.50 o
   1   3   7     2136.37     2025.00     27.03 o
   2   3   7       34.24       39.77      6.33 o
   3   3   7      495.26      471.00     26.33 o
   4   3   7      262.97      277.27     40.87 o
   5   3   7       42.44       38.44     27.67 o
   6   3   7       17.32       29.40     31.33 o
  -6   4   7       11.93       28.30     29.75 o
  -5   4   7       32.06       19.07     23.80 o
  -4   4   7      444.64      461.61     40.73 o
  -3   4   7       21.88       27.48      9.28 o
  -2   4   7      389.49      423.96     13.88 o
  -1   4   7      230.85      223.00     19.40 o
   0   4   7        2.85       -5.56      5.56 o
   1   4   7      230.59      223.04      8.51 o
   2   4   7      367.06      378.94     10.80 o
   3   4   7       22.89       15.69     12.49 o
   4   4   7      443.23      461.12     50.45 o
   5   4   7       32.57        6.41     24.76 o
   6   4   7       10.90       31.47     29.12 o
  -6   5   7       32.45       80.83     31.94 o
  -5   5   7      135.29      117.62     30.33 o
  -4   5   7       33.62       31.26     17.74 o
  -3   5   7      218.22      196.44     13.64 o
  -2   5   7      177.72      182.88      7.57 o
  -1   5   7      840.32      873.14     16.34 o
   0   5   7      862.87      875.72     14.27 o
   1   5   7      825.55      861.36     17.82 o
   2   5   7      178.41      194.84      8.20 o
   3   5   7      216.27      272.32     17.83 o
   4   5   7       34.72       18.67     22.47 o
   5   5   7      134.20      251.55     48.47 o
   6   5   7       33.66       11.47     34.06 o
  -5   6   7        8.27       33.29     22.75 o
  -4   6   7      286.14      298.06     33.38 o
  -3   6   7       67.06       34.48     17.22 o
  -2   6   7      165.06      163.97      7.15 o
  -1   6   7      427.69      401.59     14.33 o
   0   6   7      134.73      132.95      6.57 o
   1   6   7      423.23      404.59     13.26 o
   2   6   7      162.72      173.98      8.41 o
   3   6   7       62.64       78.29     13.20 o
   4   6   7      284.75      324.24     46.98 o
   5   6   7        8.60      -14.94     24.55 o
   6   6   7       31.70       56.93     39.14 o
  -2   7   7      173.06      175.59      9.18 o
  -1   7   7      314.38      304.40     13.64 o
   0   7   7      355.85      343.30     11.62 o
   1   7   7      318.08      329.22     12.57 o
   2   7   7      171.43      168.77      9.19 o
   3   7   7       32.26       57.23     26.69 o
   4   7   7      248.72      275.22     46.95 o
   5   7   7      154.14      237.47     51.03 o
   6   7   7       26.30       99.34     47.02 o
  -2   8   7      291.62      290.23     11.95 o
  -1   8   7      435.20      397.45     16.50 o
   0   8   7       21.20       17.03      7.23 o
   1   8   7      432.67      434.01     16.92 o
   2   8   7      294.26      332.86     18.62 o
   3   8   7       45.00       50.99     25.43 o
   4   8   7       86.80       97.33     35.81 o
   5   8   7       13.82       18.51     29.91 o
  -3   9   7       28.52       27.77     11.31 o
  -2   9   7       77.48       68.54     11.21 o
  -1   9   7      122.38      149.05     12.25 o
   0   9   7      258.28      258.65     12.10 o
   1   9   7      117.86      125.48     11.20 o
   2   9   7       78.90       82.19     11.07 o
   3   9   7       30.47       45.95     25.88 o
   4   9   7       55.74       72.50     33.69 o
   5   9   7       96.75       81.50     40.15 o
  -3  10   7      374.70      373.67     25.90 o
  -2  10   7       79.70       66.77     11.23 o
  -1  10   7      152.02      148.38     13.55 o
   0  10   7       91.88       58.53     14.17 o
   1  10   7      146.45      149.44     15.51 o
   2  10   7       78.57       68.99     12.12 o
   3  10   7      375.55      366.95     48.82 o
   4  10   7       26.48       -4.20     25.83 o
   5  10   7        7.98       12.85     27.56 o
  -3  11   7       11.09       14.39     10.16 o
  -2  11   7       60.28       74.86     13.35 o
  -1  11   7        3.99        5.60     12.27 o
   0  11   7      423.77      462.93     23.12 o
   1  11   7        3.38       13.42     11.98 o
   2  11   7       61.34       70.68     14.70 o
   3  11   7       10.80       34.36     28.72 o
   4  11   7      105.85      120.74     40.54 o
  -3  12   7      112.96      122.50     14.48 o
  -2  12   7        6.79       -2.07     15.32 o
  -1  12   7       40.58       62.75     14.58 o
   0  12   7       43.35       29.60     13.89 o
   1  12   7       43.21       24.01     15.46 o
   2  12   7        7.30        8.14     12.73 o
   3  12   7      112.36      103.33     37.86 o
   4  12   7       47.95       57.09     37.67 o
  -3  13   7        5.47       24.22     16.81 o
  -2  13   7        6.27        7.24     24.61 o
  -1  13   7       59.87       57.36     20.83 o
   0  13   7      177.46      217.20     19.83 o
   1  13   7       60.05       72.34     17.83 o
   2  13   7        6.41       10.31     13.91 o
   3  13   7        5.11       36.14     31.29 o
  -2  14   7        0.49       -4.56     18.07 o
  -1  14   7       58.87       43.31     27.00 o
   0  14   7       31.77       -3.01     15.11 o
   1  14   7       60.27       82.12     20.81 o
   2  14   7        0.47       -4.23     23.59 o
  -1  15   7       17.46       19.04     32.80 o
   0  15   7        1.04        4.62     17.98 o
   1  15   7       17.78       14.38     21.44 o
   0   0   8      430.45      477.22     15.33 o
   1   0   8       20.53       20.63      5.17 o
   2   0   8      333.16      331.60     10.55 o
   3   0   8      474.03      405.74     23.33 o
   4   0   8        8.49       16.48     20.31 o
   5   0   8        2.86       14.87     21.98 o
   6   0   8        0.22       27.70     28.58 o
  -6   1   8        0.52       27.72     28.61 o
  -5   1   8        2.69       17.83     22.03 o
  -4   1   8      255.89      268.45     37.49 o
  -3   1   8      353.03      380.76     24.23 o
  -2   1   8       95.19      103.11      7.10 o
  -1   1   8     1168.21     1196.36     19.66 o
   0   1   8     5139.79     5029.54     53.39 o
   1   1   8     1161.71     1206.19     18.31 o
   2   1   8       94.03       96.96      8.79 o
   3   1   8      351.63      342.74     22.84 o
   4   1   8      261.35      246.31     37.72 o
   5   1   8        2.67      -13.06     19.02 o
   6   1   8        0.57      -25.88     25.88 o
  -6   2   8       10.76        7.88     27.14 o
  -5   2   8      187.25      316.27     43.53 o
  -4   2   8       66.94       54.97     23.24 o
  -3   2   8      580.20      561.84     27.44 o
  -2   2   8      329.87      373.88     16.90 o
  -1   2   8       66.90       72.24      6.54 o
   0   2   8     1555.24     1624.83     21.95 o
   1   2   8       70.59       74.69      6.12 o
   2   2   8      324.61      357.63     11.68 o
   3   2   8      594.26      585.77     29.05 o
   4   2   8       68.77      105.61     30.61 o
   5   2   8      190.36      171.63     40.52 o
   6   2   8       10.55       13.52     29.05 o
  -6   3   8      121.19      187.60     45.02 o
  -5   3   8       19.47       11.96     22.22 o
  -4   3   8      835.41      798.65     54.30 o
  -3   3   8      231.24      231.16     14.35 o
  -2   3   8      414.79      419.44     13.82 o
  -1   3   8     1287.69     1289.39     21.59 o
   0   3   8      774.66      718.36     14.87 o
   1   3   8     1280.77     1320.49     20.22 o
   2   3   8      414.91      431.76     13.51 o
   3   3   8      233.95      240.96     20.48 o
   4   3   8      832.39      765.17     62.41 o
   5   3   8       19.04       18.16     24.08 o
   6   3   8      121.35      216.70     50.96 o
  -6   4   8       13.71       36.86     30.59 o
  -5   4   8        6.12        0.16     20.28 o
  -4   4   8        7.39        5.92     17.81 o
  -3   4   8      173.73      206.70     18.24 o
  -2   4   8      286.89      298.25     13.18 o
  -1   4   8       79.29       98.90      9.11 o
   0   4   8      786.77      838.03     20.60 o
   1   4   8       75.50       79.66      6.64 o
   2   4   8      281.64      285.46      8.60 o
   3   4   8      166.46      201.11     15.02 o
   4   4   8        8.11       19.61     22.82 o
   5   4   8        5.91       34.20     28.75 o
   6   4   8       13.70        3.57     33.36 o
  -6   5   8       27.01       42.06     31.71 o
  -5   5   8        3.90       -2.26     19.51 o
  -4   5   8      599.77      639.44     46.53 o
  -3   5   8        6.55       -0.48      9.35 o
  -2   5   8      137.67      157.69      9.97 o
  -1   5   8      431.24      462.69     16.23 o
   0   5   8     2100.18     2068.37     27.87 o
   1   5   8      430.38      444.77     14.65 o
   2   5   8      136.87      128.85      7.39 o
   3   5   8        7.45        5.40     18.30 o
   4   5   8      601.37      642.43     61.55 o
   5   5   8        3.56       -1.17     23.73 o
   6   5   8       26.80       69.52     37.58 o
  -5   6   8        0.38       -3.73     20.94 o
  -4   6   8      120.67      110.16     25.64 o
  -3   6   8      271.83      250.46     24.90 o
  -2   6   8       82.01       90.70      8.06 o
  -1   6   8      241.28      239.59     12.03 o
   0   6   8      136.94      132.01      8.14 o
   1   6   8      244.70      231.30     11.32 o
   2   6   8       88.07       87.80      9.43 o
   3   6   8      274.35      278.08     39.07 o
   4   6   8      117.35      149.32     37.05 o
   5   6   8        0.32      -23.71     23.71 o
   6   6   8        9.34      -14.52     32.03 o
  -4   7   8      240.58      284.96     31.78 o
  -3   7   8      290.01      248.87     24.08 o
  -2   7   8       71.42       58.93      7.62 o
  -1   7   8      293.74      357.87     14.79 o
   0   7   8      354.23      349.44      9.71 o
   1   7   8      290.70      314.09     15.58 o
   2   7   8       71.65       68.99      7.74 o
   3   7   8      296.11      359.42     43.29 o
   4   7   8      246.36      269.06     47.63 o
   5   7   8       59.85       39.75     31.96 o
  -2   8   8      445.23      443.26     14.56 o
  -1   8   8        1.75       -7.72      7.72 o
   0   8   8        8.92       18.84      7.30 o
   1   8   8        2.35       -5.83      7.56 o
   2   8   8      451.23      437.29     18.50 o
   3   8   8      510.01      474.24     51.43 o
   4   8   8      144.16      168.93     41.80 o
   5   8   8       42.38       32.22     34.36 o
  -3   9   8       41.59       44.58     12.87 o
  -2   9   8      258.70      271.57     14.50 o
  -1   9   8      293.36      281.47     23.32 o
   0   9   8     1124.93     1109.03     24.10 o
   1   9   8      291.77      319.10     14.47 o
   2   9   8      261.10      299.20     19.42 o
   3   9   8       43.29       -8.30     24.22 o
   4   9   8       77.50       44.97     32.27 o
   5   9   8       53.30       67.10     37.42 o
  -3  10   8       20.74       33.06     14.71 o
  -2  10   8      360.55      479.98     53.21 o
  -1  10   8       32.79        9.36     11.96 o
   0  10   8       80.55       86.88     14.66 o
   1  10   8       31.70       45.01     12.79 o
   2  10   8      364.46      353.95     23.78 o
   3  10   8       20.67       33.43     28.07 o
   4  10   8       36.74      111.44     37.32 o
   5  10   8        2.58       -5.99     30.87 o
  -3  11   8       24.70       19.35     11.00 o
  -2  11   8       33.73       46.96     13.15 o
  -1  11   8       57.14       56.10     14.10 o
   0  11   8       15.91       -0.79     12.83 o
   1  11   8       58.19       32.96     13.32 o
   2  11   8       33.45       50.05     14.54 o
   3  11   8       25.57       -1.49     26.30 o
   4  11   8       83.46       97.36     41.10 o
  -3  12   8        0.25       -1.94     11.58 o
  -2  12   8       21.31       39.84     16.81 o
  -1  12   8       26.19       15.26     17.11 o
   0  12   8       16.70       -0.03     12.92 o
   1  12   8       25.59       23.71     15.43 o
   2  12   8       21.63       20.03     13.75 o
   3  12   8        0.20      -22.75     25.95 o
   4  12   8       16.17       11.77     32.41 o
  -3  13   8       29.32       27.91     17.86 o
  -2  13   8        2.69        0.26     16.01 o
  -1  13   8       81.20      114.27     23.37 o
   0  13   8        1.16      -13.49     13.49 o
   1  13   8       79.61       57.40     17.50 o
   2  13   8        2.63       -3.32     13.98 o
   3  13   8       29.82       38.33     33.87 o
  -2  14   8       84.95       88.11     20.00 o
  -1  14   8        8.77        1.77     19.46 o
   0  14   8       56.30       45.25     16.56 o
   1  14   8        8.89       -9.20     16.71 o
   2  14   8       82.55      104.01     22.41 o
   1   0   9     1137.25     1092.31     17.79 o
   2   0   9     1401.69     1517.67     27.83 o
   3   0   9        3.90        8.63     12.06 o
   4   0   9       32.21       53.20     24.39 o
   5   0   9      279.16      299.09     46.16 o
   6   0   9        1.42       48.42     33.59 o
  -6   1   9       11.34       10.16     29.33 o
  -5   1   9       11.57       33.64     24.22 o
  -4   1   9       72.05       60.68     24.53 o
  -3   1   9      581.09      624.15     36.61 o
  -2   1   9      170.07      155.12      9.00 o
  -1   1   9     1237.62     1277.93     31.49 o
   0   1   9       14.72        9.59      5.29 o
   1   1   9     1238.88     1289.11     19.70 o
   2   1   9      162.90      143.88      9.76 o
   3   1   9      581.20      604.36     29.99 o
   4   1   9       72.36       59.12     26.16 o
   5   1   9       12.90       32.76     25.76 o
   6   1   9       10.72       -5.29     27.70 o
  -6   2   9       28.02       29.31     30.87 o
  -5   2   9       55.62       52.71     28.96 o
  -4   2   9       22.64       19.05     20.68 o
  -3   2   9      225.62      246.81     22.45 o
  -2   2   9       68.79       65.05      7.73 o
  -1   2   9       88.96       73.30      7.04 o
   0   2   9     3937.50     4123.28     45.95 o
   1   2   9       92.68       93.44      6.39 o
   2   2   9       63.83       61.64      7.40 o
   3   2   9      229.65      273.38     23.16 o
   4   2   9       24.02      -10.86     19.33 o
   5   2   9       54.82       54.11     31.15 o
   6   2   9       27.91       20.19     30.54 o
  -6   3   9        6.51       15.71     26.18 o
  -5   3   9      169.88      182.29     37.81 o
  -4   3   9      148.03      166.11     31.22 o
  -3   3   9       65.45       82.21     11.40 o
  -2   3   9      108.21      118.60      9.13 o
  -1   3   9      182.72      184.42     10.77 o
   0   3   9        0.05       -6.96      6.96 o
   1   3   9      187.12      184.82      8.09 o
   2   3   9      100.76       95.49      5.68 o
   3   3   9       66.35       54.38     11.07 o
   4   3   9      150.18      132.93     33.27 o
   5   3   9      172.01      231.01     47.79 o
   6   3   9        6.59       26.51     34.55 o
  -6   4   9       24.35       95.93     35.44 o
  -5   4   9       21.45       24.48     23.48 o
  -4   4   9       57.16       35.09     21.68 o
  -3   4   9      283.60      315.17     17.22 o
  -2   4   9        1.98       -1.91      6.31 o
  -1   4   9      171.14      169.42      9.78 o
   0   4   9      207.51      236.60      9.11 o
   1   4   9      167.55      168.84      9.50 o
   2   4   9        1.36        1.34      5.02 o
   3   4   9      275.96      275.20     17.70 o
   4   4   9       57.29       73.93     30.73 o
   5   4   9       23.88       37.18     29.35 o
   6   4   9       25.81       29.17     36.42 o
  -6   5   9       12.09        6.25     28.40 o
  -5   5   9       16.35       14.31     21.77 o
  -4   5   9      301.93      302.98     34.64 o
  -3   5   9      314.61      375.88     31.50 o
  -2   5   9      128.86      148.98      8.14 o
  -1   5   9      874.44      899.69     22.60 o
   0   5   9       11.93        4.44     10.49 o
   1   5   9      862.38      851.29     20.55 o
   2   5   9      122.07      110.15      8.50 o
   3   5   9      314.37      330.92     33.54 o
   4   5   9      299.85      339.09     48.61 o
   5   5   9       16.89       41.43     31.96 o
   6   5   9       12.22       43.29     33.66 o
  -5   6   9       37.05       80.04     29.65 o
  -4   6   9      102.43      107.41     24.97 o
  -3   6   9      352.04      332.54     29.12 o
  -2   6   9      215.36      220.43      8.86 o
  -1   6   9      192.79      190.12     12.44 o
   0   6   9        1.59       -0.73      5.02 o
   1   6   9      183.88      182.97     12.64 o
   2   6   9      218.19      215.32      9.82 o
   3   6   9      345.68      320.19     42.66 o
   4   6   9       98.84       93.70     33.69 o
   5   6   9       35.90       47.37     33.04 o
   6   6   9        3.75       -6.34     31.43 o
  -4   7   9       25.52       24.20     19.86 o
  -3   7   9      229.37      235.26     24.08 o
  -2   7   9      113.05      125.82      9.03 o
  -1   7   9      269.80      264.29     14.67 o
   0   7   9      166.81      164.55      7.94 o
   1   7   9      267.21      263.85     13.67 o
   2   7   9      109.18      107.27      9.01 o
   3   7   9      222.72      240.83     39.75 o
   4   7   9       26.69        8.84     25.46 o
   5   7   9       26.79       71.55     36.32 o
  -3   8   9       47.11       43.77      8.65 o
  -2   8   9       70.43       44.32      8.68 o
  -1   8   9        4.75        5.56      8.14 o
   0   8   9       92.23      131.52      9.79 o
   1   8   9        6.12       -6.96      7.57 o
   2   8   9       67.93       63.04      9.66 o
   3   8   9       50.66       55.23     26.30 o
   4   8   9       66.73       76.12     34.81 o
   5   8   9       21.65        2.10     28.12 o
  -3   9   9       20.70        9.88     12.89 o
  -2   9   9       36.80       17.34      9.65 o
  -1   9   9       84.81       75.30     11.63 o
   0   9   9      327.74      347.46     19.61 o
   1   9   9       88.90       74.59     11.52 o
   2   9   9       39.68       40.95      9.84 o
   3   9   9       18.99       -3.24     20.87 o
   4   9   9       38.21       15.34     26.30 o
   5   9   9        1.98      -18.81     27.67 o
  -3  10   9       21.90       20.35     15.11 o
  -2  10   9       13.21       35.93     12.45 o
  -1  10   9      265.82      270.52     18.47 o
   0  10   9      290.19      271.29     18.72 o
   1  10   9      272.78      255.11     18.26 o
   2  10   9       13.33       13.95     12.40 o
   3  10   9       20.25        2.45     26.53 o
   4  10   9        0.75       -2.70     27.72 o
  -3  11   9      115.71      119.15     14.49 o
  -2  11   9        1.33        9.78     12.03 o
  -1  11   9       55.18       77.74     14.74 o
   0  11   9       37.21       44.38     13.98 o
   1  11   9       55.12       54.86     13.88 o
   2  11   9        1.62       11.08     13.69 o
   3  11   9      114.21      177.21     41.68 o
   4  11   9       37.75       28.79     34.18 o
  -3  12   9        1.16       -4.82     11.63 o
  -2  12   9       23.21       19.06     22.22 o
  -1  12   9       23.01        3.52     13.48 o
   0  12   9       56.90       87.53     16.28 o
   1  12   9       21.85       -3.35     14.99 o
   2  12   9       22.85       48.18     17.63 o
   3  12   9        1.14       20.26     31.80 o
  -3  13   9        8.03        7.90     17.69 o
  -2  13   9        2.90        5.17     16.29 o
  -1  13   9       34.80       35.46     29.42 o
   0  13   9       28.61       13.12     15.20 o
   1  13   9       34.69       54.36     17.32 o
   2  13   9        2.72       -4.91     13.66 o
   3  13   9        7.67       26.25     34.62 o
  -2  14   9       10.82        1.13     17.13 o
  -1  14   9       28.01       19.37     20.68 o
   0  14   9        2.67      -12.68     14.58 o
   1  14   9       27.10       32.82     20.62 o
   2  14   9       10.80       23.16     22.85 o
   0   0  10      464.09      482.54     28.62 o
   1   0  10     1054.35     1041.28     19.28 o
   2   0  10      491.89      520.71     15.80 o
   3   0  10       96.11      101.71     12.03 o
   4   0  10      496.93      467.60     48.77 o
   5   0  10        2.96      -20.33     20.33 o
   6   0  10        5.79       25.06     30.63 o
  -6   1  10        1.93      -24.01     24.53 o
  -5   1  10       40.47       19.19     24.97 o
  -4   1  10      128.53      168.28     32.66 o
  -3   1  10      357.66      362.09     18.33 o
  -2   1  10      607.33      570.87     17.03 o
  -1   1  10     1982.62     2011.74     29.85 o
   0   1  10      559.32      608.88     14.57 o
   1   1  10     1947.50     1968.21     29.72 o
   2   1  10      606.20      627.24     17.06 o
   3   1  10      362.05      408.48     19.00 o
   4   1  10      128.67      122.49     32.80 o
   5   1  10       41.87       41.61     29.91 o
   6   1  10        1.87       21.87     34.62 o
  -6   2  10       25.00        9.86     26.90 o
  -5   2  10        4.96      -14.27     21.08 o
  -4   2  10      764.92      789.09     57.89 o
  -3   2  10       35.06       43.79     11.03 o
  -2   2  10       57.90       61.53      8.35 o
  -1   2  10      134.31      133.48     11.45 o
   0   2  10     2563.95     2576.06     33.43 o
   1   2  10      135.13      139.47      9.48 o
   2   2  10       59.90       58.02      6.79 o
   3   2  10       34.34       33.67     19.34 o
   4   2  10      766.08      868.43     65.65 o
   5   2  10        4.64       -7.37     26.30 o
   6   2  10       23.70       78.26     38.12 o
  -6   3  10       41.16       26.13     31.52 o
  -5   3  10       14.84       16.76     25.25 o
  -4   3  10       96.81       56.47     23.57 o
  -3   3  10      776.85      714.57     65.18 o
  -2   3  10       47.30       39.08      5.28 o
  -1   3  10      341.59      344.87     12.70 o
   0   3  10      543.25      543.39     14.22 o
   1   3  10      328.81      361.23     13.05 o
   2   3  10       44.87       45.59      5.57 o
   3   3  10      785.00      755.99     26.95 o
   4   3  10       95.22       14.57     25.25 o
   5   3  10       14.89        2.94     24.22 o
   6   3  10       40.46       20.82     32.01 o
  -6   4  10       11.92       -0.79     29.44 o
  -5   4  10       23.55       44.79     26.67 o
  -4   4  10      429.99      479.23     44.39 o
  -3   4  10      101.25       94.40     15.94 o
  -2   4  10       15.86       10.03      5.47 o
  -1   4  10      105.57      126.32     13.51 o
   0   4  10     3494.23     3354.42     52.86 o
   1   4  10      109.84      107.35     10.24 o
   2   4  10       15.79        9.68      5.60 o
   3   4  10      103.08       98.71     18.88 o
   4   4  10      422.93      534.23     55.63 o
   5   4  10       22.95      -17.60     24.50 o
   6   4  10       11.92      -29.24     29.24 o
  -6   5  10       39.01       -5.01     26.74 o
  -5   5  10       16.86        3.10     21.24 o
  -4   5  10       77.04      134.92     27.86 o
  -3   5  10      708.64      703.69     43.64 o
  -2   5  10       22.02       30.14      6.31 o
  -1   5  10       41.61       31.70      7.58 o
   0   5  10      262.89      259.29     10.28 o
   1   5  10       45.65       48.59      7.85 o
   2   5  10       24.54       29.06      6.46 o
   3   5  10      698.55      623.38     54.60 o
   4   5  10       78.70       96.12     31.73 o
   5   5  10       16.06      -11.38     22.24 o
   6   5  10       37.77       27.70     34.99 o
  -5   6  10       53.55       24.34     24.46 o
  -4   6  10      215.90      252.04     31.92 o
  -3   6  10       49.37       17.30     16.79 o
  -2   6  10      148.66      133.47      7.88 o
  -1   6  10      136.10      134.32      9.82 o
   0   6  10      480.92      472.88     13.76 o
   1   6  10      135.95      133.18     24.53 o
   2   6  10      149.69      142.09      9.12 o
   3   6  10       47.82       61.48     26.51 o
   4   6  10      216.69      265.87     46.37 o
   5   6  10       53.29       63.04     36.32 o
  -3   7  10      111.55      108.48     10.89 o
  -2   7  10      587.78      581.52     13.95 o
  -1   7  10      165.12      158.48     10.98 o
   0   7  10       24.99       19.67      6.06 o
   1   7  10      166.38      154.19     16.77 o
   2   7  10      578.38      585.86     18.58 o
   3   7  10      115.60      138.09     33.52 o
   4   7  10       43.23       56.05     33.57 o
   5   7  10       24.13        5.57     32.59 o
  -3   8  10      262.32      228.91     14.03 o
  -2   8  10       65.32       88.42     10.18 o
  -1   8  10      193.10      180.79     12.20 o
   0   8  10      985.39      974.50     20.87 o
   1   8  10      189.11      165.28     17.66 o
   2   8  10       64.05       57.50     10.01 o
   3   8  10      257.88      194.34     40.22 o
   4   8  10      261.43      295.78     52.36 o
   5   8  10       86.80       93.53     40.50 o
  -3   9  10      137.93      125.96     18.74 o
  -2   9  10       95.47      103.14     11.93 o
  -1   9  10      326.13      306.93     16.26 o
   0   9  10        7.89        5.64     11.70 o
   1   9  10      326.93      305.79     24.68 o
   2   9  10       94.79      100.39     11.77 o
   3   9  10      139.44      160.02     39.38 o
   4   9  10       35.25       66.14     36.37 o
   5   9  10        3.82       36.14     33.34 o
  -3  10  10        8.02       -6.48     13.89 o
  -2  10  10       18.29       31.98     11.89 o
  -1  10  10       99.12       99.82     15.15 o
   0  10  10      239.08      229.37     17.95 o
   1  10  10       99.22      118.98     19.30 o
   2  10  10       18.40       17.69     11.66 o
   3  10  10        8.36       23.38     27.21 o
   4  10  10       59.43       24.90     32.08 o
  -3  11  10       19.63        1.26     16.39 o
  -2  11  10       61.06       51.08     29.95 o
  -1  11  10        4.38        0.61     15.01 o
   0  11  10       23.38       34.65     14.00 o
   1  11  10        4.64        6.62     14.75 o
   2  11  10       60.04       63.01     17.40 o
   3  11  10       18.64       39.38     30.40 o
   4  11  10       47.27       20.35     36.07 o
  -3  12  10       59.67       73.93     20.35 o
  -2  12  10        5.02       17.25     16.26 o
  -1  12  10      138.86      160.22     20.09 o
   0  12  10      129.49      133.99     17.37 o
   1  12  10      139.96      150.51     25.99 o
   2  12  10        5.16       25.87     14.48 o
   3  12  10       60.81       48.73     34.83 o
  -2  13  10       95.83       60.84     18.77 o
  -1  13  10        8.71        9.11     19.45 o
   0  13  10      159.92      170.06     19.39 o
   1  13  10        8.80       18.02     16.68 o
   2  13  10       95.43       78.43     17.62 o
  -1  14  10       60.61       80.30     23.96 o
   0  14  10       47.50       45.96     16.94 o
   1  14  10       58.99       28.68     20.52 o
   1   0  11     3657.75     3720.12     53.90 o
   2   0  11        1.15       -1.87      4.99 o
   3   0  11      880.64      843.19     28.03 o
   4   0  11        0.90       18.25     21.26 o
   5   0  11        1.46        3.94     26.81 o
   6   0  11       11.98      -10.89     28.14 o
  -6   1  11       26.01       20.59     32.17 o
  -5   1  11        2.08      -12.61     23.64 o
  -4   1  11       33.03       86.33     27.37 o
  -3   1  11       44.61       17.01     10.54 o
  -2   1  11      432.77      443.56     10.98 o
  -1   1  11       76.46       69.28      8.12 o
   0   1  11      111.01      123.90      7.58 o
   1   1  11       75.45       67.98      7.99 o
   2   1  11      443.75      457.48     11.30 o
   3   1  11       46.35       38.45     17.64 o
   4   1  11       33.40       46.93     25.62 o
   5   1  11        1.97        4.31     26.20 o
   6   1  11       26.68       59.08     37.25 o
  -6   2  11        4.11      -26.13     26.13 o
  -5   2  11       74.47       98.13     34.15 o
  -4   2  11       16.66       10.19     18.00 o
  -3   2  11      344.71      325.36     18.28 o
  -2   2  11      253.07      295.40     15.82 o
  -1   2  11      127.66      136.87     15.98 o
   0   2  11      528.30      549.41     13.27 o
   1   2  11      129.83      125.15      9.39 o
   2   2  11      260.79      260.83      9.45 o
   3   2  11      343.50      335.73     19.14 o
   4   2  11       15.76      -19.05     19.05 o
   5   2  11       75.96       68.96     32.85 o
   6   2  11        4.60       58.14     37.60 o
  -6   3  11       17.07       25.95     27.39 o
  -5   3  11       13.86       27.79     25.97 o
  -4   3  11        3.29        2.17     19.51 o
  -3   3  11       40.36       33.77     15.52 o
  -2   3  11      118.67      124.74      7.99 o
  -1   3  11      269.65      272.42     12.12 o
   0   3  11        5.74        2.73      5.96 o
   1   3  11      277.68      292.99     15.10 o
   2   3  11      117.09      122.11      7.78 o
   3   3  11       41.32       37.66     26.15 o
   4   3  11        2.76       23.17     25.32 o
   5   3  11       15.07       11.33     27.49 o
   6   3  11       17.89       17.49     33.36 o
  -6   4  11       10.79       41.19     32.20 o
  -5   4  11      194.53      215.18     40.05 o
  -4   4  11       57.98       70.99     24.22 o
  -3   4  11      165.82      176.83     26.55 o
  -2   4  11      133.12      141.95      8.23 o
  -1   4  11     1025.42     1007.61     23.15 o
   0   4  11      359.31      364.83     12.41 o
   1   4  11     1009.04     1041.68     23.28 o
   2   4  11      139.25      132.24      8.09 o
   3   4  11      164.55      205.93     36.07 o
   4   4  11       60.32       27.02     27.09 o
   5   4  11      195.38      192.55     45.06 o
   6   4  11       10.05      -11.84     30.31 o
  -5   5  11       12.37       39.19     26.69 o
  -4   5  11        9.95        6.78     18.49 o
  -3   5  11       32.73       18.53     18.28 o
  -2   5  11      542.69      519.52     14.20 o
  -1   5  11      139.52      140.23      9.97 o
   0   5  11     1487.67     1556.82     26.59 o
   1   5  11      140.42      140.72     10.97 o
   2   5  11      535.37      529.94     14.46 o
   3   5  11       35.49        9.63     21.45 o
   4   5  11        9.88      -11.07     22.10 o
   5   5  11       11.32       -9.70     24.39 o
  -4   6  11        0.05        5.11     16.90 o
  -3   6  11      692.29      652.34     22.43 o
  -2   6  11        1.81        4.66      6.17 o
  -1   6  11      599.29      588.77     17.49 o
   0   6  11     1191.56     1093.52     20.96 o
   1   6  11      600.15      623.24     19.52 o
   2   6  11        1.25       -6.73      6.73 o
   3   6  11      685.01      558.85     56.58 o
   4   6  11        0.08       11.75     23.85 o
   5   6  11       63.61       84.91     38.82 o
  -3   7  11       70.14       63.63     10.02 o
  -2   7  11      381.30      359.22     12.29 o
  -1   7  11       28.26       18.86      8.46 o
   0   7  11        2.64        0.29      6.15 o
   1   7  11       31.10       21.80     14.07 o
   2   7  11      374.76      373.07     15.10 o
   3   7  11       67.07       96.03     31.61 o
   4   7  11       49.06       49.98     31.45 o
   5   7  11        9.32       15.88     30.73 o
  -3   8  11       97.24      105.48     12.32 o
  -2   8  11       11.23       -7.67      9.76 o
  -1   8  11      321.24      327.86     21.68 o
   0   8  11      182.40      144.47     15.30 o
   1   8  11      323.23      297.98     18.34 o
   2   8  11       12.07        5.63     10.60 o
   3   8  11       97.76      198.44     41.19 o
   4   8  11       37.11       78.17     36.56 o
   5   8  11        0.51       -6.53     32.03 o
  -3   9  11      223.68      244.37     23.80 o
  -2   9  11       43.94       57.61     12.35 o
  -1   9  11      214.57      237.48     17.32 o
   0   9  11       27.68       56.98     13.43 o
   1   9  11      218.71      178.60     16.39 o
   2   9  11       45.68       39.60     10.76 o
   3   9  11      220.23      172.47     42.55 o
   4   9  11       40.53       45.39     31.94 o
  -3  10  11       24.19       32.41     17.21 o
  -2  10  11       56.59       32.28     12.13 o
  -1  10  11      136.40      134.83     22.20 o
   0  10  11      287.91      244.69     18.53 o
   1  10  11      137.12      151.74     16.31 o
   2  10  11       54.46       42.63     16.45 o
   3  10  11       23.36       -4.15     26.02 o
   4  10  11      134.09      149.39     47.09 o
  -3  11  11       51.95       78.17     20.19 o
  -2  11  11       28.58       44.10     24.60 o
  -1  11  11       22.11       11.59     13.14 o
   0  11  11        1.88       21.71     13.57 o
   1  11  11       22.88       19.10     15.41 o
   2  11  11       28.37       60.46     24.69 o
   3  11  11       53.35       40.84     13.21 o
   4  11  11       38.96       31.57     34.60 o
  -2  12  11        9.90        1.98     20.34 o
  -1  12  11        7.87       26.32     19.39 o
   0  12  11        6.98       -6.89     13.37 o
   1  12  11        8.30        6.73     15.65 o
   2  12  11        9.50       39.92     27.58 o
   3  12  11       17.50       13.96     27.13 o
  -2  13  11        5.56        8.44     16.79 o
  -1  13  11        2.20        7.03     19.29 o
   0  13  11        0.60      -15.70     15.70 o
   1  13  11        2.29       -1.28     17.15 o
   2  13  11        5.73       26.83     20.49 o
  -1  14  11       17.85      -10.68     19.81 o
   0  14  11      107.52      110.87     19.25 o
   1  14  11       17.26       25.99     22.07 o
   0   0  12      875.48      859.22     35.84 o
   1   0  12       14.22       13.01      6.26 o
   2   0  12      190.07      197.99      8.35 o
   3   0  12      405.47      384.82     36.84 o
   4   0  12      124.08      159.79     35.06 o
   5   0  12       13.78      -21.38     25.13 o
   6   0  12       29.18       50.15     36.16 o
  -6   1  12       14.46       -7.39     29.72 o
  -5   1  12       10.78       34.92     28.79 o
  -4   1  12      787.16      760.65     61.29 o
  -3   1  12       24.85       12.80     19.75 o
  -2   1  12      350.05      350.21     12.54 o
  -1   1  12      325.24      349.12     15.25 o
   0   1  12      188.88      198.23      9.15 o
   1   1  12      331.42      352.30     13.47 o
   2   1  12      351.69      355.58     11.04 o
   3   1  12       22.81        0.72     18.72 o
   4   1  12      785.58      818.91     65.60 o
   5   1  12       10.79        7.48     25.53 o
   6   1  12       13.73       34.95     36.56 o
  -6   2  12        6.05      -16.55     27.60 o
  -5   2  12       74.48      100.43     36.39 o
  -4   2  12      152.72      129.79     30.75 o
  -3   2  12      598.51      611.72     46.86 o
  -2   2  12       12.15       10.57      6.13 o
  -1   2  12      159.47      155.84     11.67 o
   0   2  12      257.08      281.41     13.83 o
   1   2  12      160.89      150.86     10.42 o
   2   2  12       11.93       13.33      5.89 o
   3   2  12      597.03      563.49     50.43 o
   4   2  12      156.29      171.75     38.68 o
   5   2  12       74.90      156.15     41.57 o
   6   2  12        5.70       -8.09     32.52 o
  -6   3  12        4.77      -14.90     27.53 o
  -5   3  12       11.86       15.55     23.73 o
  -4   3  12      263.44      284.68     39.10 o
  -3   3  12       35.95       17.02     17.21 o
  -2   3  12       88.63      103.34      7.62 o
  -1   3  12      292.74      286.47     12.95 o
   0   3  12     1894.79     1926.81     27.83 o
   1   3  12      298.06      312.10     13.40 o
   2   3  12       89.85      101.22      8.50 o
   4   3  12      265.46      218.80     43.36 o
   5   3  12       12.44       36.72     30.19 o
   6   3  12        5.16       13.55     34.67 o
  -5   4  12        4.15       33.43     26.86 o
  -4   4  12      144.12      157.32     31.75 o
  -3   4  12      487.03      441.07     39.91 o
  -2   4  12       35.02       32.43      7.00 o
  -1   4  12      323.62      311.59     13.09 o
   0   4  12      268.62      271.77     12.70 o
   1   4  12      320.75      313.14     14.55 o
   2   4  12       34.47       40.72      7.14 o
   4   4  12      146.05      161.87     39.94 o
   5   4  12        4.12       25.97     31.50 o
  -5   5  12       50.67      131.46     34.29 o
  -4   5  12       34.62       27.30     21.50 o
  -3   5  12       38.05       39.35     18.84 o
  -2   5  12       21.25       24.21      6.99 o
  -1   5  12       11.52        5.85      7.74 o
   0   5  12      869.84      874.56     28.61 o
   1   5  12       12.06        4.05      6.15 o
   2   5  12       21.16       21.85      7.34 o
   4   5  12       33.39       80.15     31.17 o
   5   5  12       51.18       30.84     33.43 o
  -4   6  12       49.34       35.37     22.26 o
  -3   6  12       52.62       57.93      8.59 o
  -2   6  12      344.61      331.86     12.49 o
  -1   6  12       69.69       59.07     10.19 o
   0   6  12       76.89       56.52      9.07 o
   1   6  12       68.41       74.43     10.57 o
   2   6  12      340.95      306.47     17.65 o
   3   6  12       57.33       80.76     30.31 o
   4   6  12       48.15       -2.66     22.87 o
   5   6  12       17.45       19.07     30.98 o
  -3   7  12       47.29       40.16     10.24 o
  -2   7  12       65.04       53.92      9.44 o
  -1   7  12        7.23        5.43      8.81 o
   0   7  12      604.60      600.53     17.08 o
   1   7  12        7.03        2.67      6.77 o
   2   7  12       67.79       72.01     12.60 o
   3   7  12       45.55       32.59     28.37 o
   4   7  12       88.53       85.19     35.13 o
   5   7  12       94.95       43.41     33.94 o
  -3   8  12        3.60       -9.52      9.52 o
  -2   8  12       12.40       39.71     18.22 o
  -1   8  12      399.84      414.88     17.82 o
   0   8  12        0.05      -11.65     11.65 o
   1   8  12      403.80      372.59     19.99 o
   2   8  12       14.00       14.77     12.02 o
   3   8  12        4.37        8.23      9.97 o
   4   8  12        6.94       -8.49     27.88 o
   5   8  12        2.65       17.04     34.95 o
  -3   9  12       21.40        7.20     14.71 o
  -2   9  12      140.75      159.31     15.26 o
  -1   9  12      113.61      121.03     15.20 o
   0   9  12      194.34      216.75     17.65 o
   1   9  12      118.13      123.09     15.09 o
   2   9  12      143.85      126.91     14.68 o
   3   9  12       21.96        1.02     20.99 o
   4   9  12       39.99       35.95     34.13 o
  -3  10  12        5.70       28.96     17.00 o
  -2  10  12       17.16        6.45     11.56 o
  -1  10  12      126.07      117.21     15.96 o
   0  10  12        0.42      -13.16     13.16 o
   1  10  12      127.41      138.79     19.13 o
   2  10  12       15.01       21.38     14.99 o
   3  10  12        6.45        6.05     12.46 o
   4  10  12       60.06       71.48     40.66 o
  -2  11  12       28.13       26.81     16.22 o
  -1  11  12       56.79       43.75     16.69 o
   0  11  12       40.52       56.43     15.04 o
   1  11  12       58.30       59.44     16.60 o
   2  11  12       29.34       17.12     16.24 o
   3  11  12       25.55       39.05     13.85 o
  -2  12  12       89.40      100.20     19.94 o
  -1  12  12       15.49       -1.16     19.79 o
   0  12  12       17.84       24.13     14.96 o
   1  12  12       16.04       26.36     16.54 o
   2  12  12       88.46      123.34     21.23 o
   3  12  12       30.34       11.98     13.55 o
  -2  13  12        7.14      -16.08     16.08 o
  -1  13  12       37.91       50.10     21.49 o
   0  13  12      261.17      238.13     21.51 o
   1  13  12       36.48        1.88     17.04 o
   2  13  12        6.70      -11.38     14.43 o
   1   0  13       75.02       81.61      8.52 o
   2   0  13     1159.13     1141.92     30.01 o
   3   0  13        0.98        0.37     19.96 o
   4   0  13       59.15      126.08     33.20 o
   5   0  13      105.08       68.82     34.46 o
   6   0  13       20.87       27.23     33.57 o
  -6   1  13        3.80      -27.07     27.84 o
  -5   1  13      171.37      212.39     44.74 o
  -4   1  13       13.88        1.05     21.22 o
  -3   1  13      317.55      322.01     38.96 o
  -2   1  13       59.64       50.62      6.99 o
  -1   1  13     1072.96     1084.10     27.25 o
   0   1  13      184.27      193.69      9.52 o
   1   1  13     1066.73     1116.37     24.54 o
   2   1  13       59.42       55.27      6.90 o
   3   1  13      317.57      332.89     40.99 o
   4   1  13       13.58       28.30     24.74 o
   5   1  13      173.51      177.11     43.11 o
   6   1  13        3.93       -1.14     32.69 o
  -5   2  13       11.15       25.50     25.74 o
  -4   2  13        6.17        4.92     21.66 o
  -3   2  13       19.11       27.93     19.96 o
  -2   2  13      400.70      403.31     16.91 o
  -1   2  13       94.03       82.00     10.42 o
   0   2  13      411.49      413.59     12.71 o
   1   2  13       94.97       80.80     12.59 o
   2   2  13      400.81      420.05     12.72 o
   4   2  13        6.49       55.67     29.31 o
   5   2  13       11.42       32.06     30.75 o
  -5   3  13       83.53       93.77     33.04 o
  -4   3  13      110.91       85.28     28.28 o
  -3   3  13      755.84      753.00     52.64 o
  -2   3  13       83.17       85.29      8.05 o
  -1   3  13      714.09      713.38     18.63 o
   0   3  13       29.32       20.86      8.15 o
   1   3  13      705.59      676.73     19.57 o
   2   3  13       84.81       86.49      7.92 o
   4   3  13      113.24       72.69     30.21 o
   5   3  13       81.76       82.65     37.58 o
  -5   4  13       19.96       28.51     27.44 o
  -4   4  13       57.79       69.78     27.63 o
  -3   4  13       92.75       92.16     11.13 o
  -2   4  13      700.74      708.38     17.19 o
  -1   4  13        0.90       -7.01      7.01 o
   0   4  13       26.89       23.35      7.38 o
   1   4  13        0.86       -1.71      6.91 o
   2   4  13      686.36      667.28     16.92 o
   4   4  13       58.75       87.96     33.59 o
   5   4  13       19.68       97.85     38.72 o
  -5   5  13       80.80       84.07     30.77 o
  -4   5  13       13.19       37.49     23.01 o
  -3   5  13      193.14      181.37     11.48 o
  -2   5  13      269.65      259.30     11.77 o
  -1   5  13      586.57      579.53     17.89 o
   0   5  13      244.45      232.81     11.27 o
   1   5  13      584.82      604.70     19.70 o
   2   5  13      269.53      279.21     12.90 o
   4   5  13       13.96       -5.29     24.04 o
   5   5  13       80.47       85.44     38.51 o
  -3   6  13      132.38      129.93     10.99 o
  -2   6  13      275.72      279.13     12.90 o
  -1   6  13       94.61       96.19     10.79 o
   0   6  13       94.82       96.04      9.96 o
   1   6  13       97.22       92.78     11.28 o
   2   6  13      273.71      285.79     13.77 o
   4   6  13       36.32       46.60     31.36 o
   5   6  13        0.02       30.70     33.18 o
  -3   7  13      257.78      222.02     15.57 o
  -2   7  13       29.75       48.24     10.59 o
  -1   7  13      265.90      262.89     15.33 o
   0   7  13      137.45      117.80     18.03 o
   1   7  13      268.96      260.75     15.40 o
   2   7  13       30.88       64.25     18.83 o
   3   7  13      259.50      245.91     19.82 o
   4   7  13       56.67       53.50     34.18 o
   5   7  13       85.22      109.67     44.09 o
  -3   8  13        2.07        8.22     10.63 o
  -2   8  13      273.82      257.31     17.09 o
  -1   8  13      112.88       82.17     14.16 o
   0   8  13        2.10      -11.55     11.55 o
   1   8  13      112.34      127.61     15.13 o
   2   8  13      279.24      276.92     17.75 o
   3   8  13        1.61      -10.92     10.92 o
   4   8  13        1.11       -7.97     29.47 o
  -3   9  13       49.05       48.70     12.88 o
  -2   9  13       24.40       10.70     11.72 o
  -1   9  13      247.10      243.00     18.41 o
   0   9  13      356.59      326.72     20.36 o
   1   9  13      246.28      276.92     19.19 o
   2   9  13       24.34       44.38     16.19 o
   3   9  13       49.90       36.76     13.00 o
   4   9  13       67.68       63.09     36.30 o
  -3  10  13       89.98      116.82     22.15 o
  -2  10  13       88.19       92.46     18.45 o
  -1  10  13      146.88      147.89     16.97 o
   0  10  13       31.67       40.01     14.17 o
   1  10  13      143.97      169.42     19.68 o
   2  10  13       87.81      101.89     39.77 o
   3  10  13       90.91       89.86     12.01 o
   4  10  13       19.32       24.32     35.39 o
  -2  11  13       12.15       14.34     16.13 o
  -1  11  13       40.32       46.04     18.58 o
   0  11  13       60.77       33.70     14.66 o
   1  11  13       39.71       18.51     16.51 o
   2  11  13       12.50       12.35     16.52 o
   3  11  13       42.22       47.29     15.17 o
  -2  12  13       17.22       25.13     17.95 o
  -1  12  13       32.24       15.32     19.76 o
   0  12  13        1.49      -11.78     14.12 o
   1  12  13       34.38       51.91     17.78 o
   2  12  13       17.46       37.33     17.79 o
  -1  13  13       42.35       60.93     22.05 o
   0  13  13       91.85       94.24     18.41 o
   1  13  13       42.69       39.09     21.77 o
   0   0  14      781.01      862.04     29.73 o
   1   0  14       17.16       15.31      8.00 o
   2   0  14        2.23       -5.10      6.29 o
   3   0  14      126.25      152.38     33.43 o
   4   0  14       61.00      112.86     35.41 o
   5   0  14        0.00        6.90     26.06 o
  -5   1  14       26.03       12.52     28.33 o
  -4   1  14       40.68       40.54     24.50 o
  -3   1  14      139.63      119.74     30.61 o
  -2   1  14       65.32       59.98      7.53 o
  -1   1  14      127.43      139.80     17.88 o
   0   1  14      597.63      641.06     19.08 o
   1   1  14      127.54      129.03     10.01 o
   2   1  14       65.78       66.66      7.67 o
   4   1  14       43.63       53.62     29.54 o
   5   1  14       26.28       -8.16     25.62 o
  -5   2  14        8.44      -11.00     26.13 o
  -4   2  14       93.66      144.66     34.25 o
  -3   2  14       40.59       31.14      9.36 o
  -2   2  14       61.15       43.85      8.23 o
  -1   2  14      128.27      131.61     15.13 o
   0   2  14       90.86       78.93      9.86 o
   1   2  14      131.21      126.88     12.69 o
   2   2  14       63.11       61.55      7.83 o
   4   2  14       95.67      102.67     34.64 o
   5   2  14        8.61      -17.00     26.86 o
  -5   3  14       21.64       -0.40     25.99 o
  -4   3  14      345.11      270.81     40.64 o
  -3   3  14       51.11       31.88     10.22 o
  -2   3  14      167.43      188.67     10.28 o
  -1   3  14      173.51      176.77     13.16 o
   0   3  14        0.05       -6.97      6.97 o
   1   3  14      179.43      175.12     15.37 o
   2   3  14      169.13      166.25     10.07 o
   4   3  14      345.26      337.95     50.54 o
   5   3  14       21.99        2.19     29.33 o
  -5   4  14        2.60       -6.04     24.60 o
  -4   4  14       67.90       96.28     28.02 o
  -3   4  14       46.58       50.70      8.99 o
  -2   4  14       22.59        2.87      8.12 o
  -1   4  14        1.35       -4.69      8.14 o
   0   4  14      665.81      674.47     22.42 o
   1   4  14        0.96       -1.99      7.58 o
   2   4  14       21.05       37.09      8.78 o
   4   4  14       70.62       63.69     32.06 o
   5   4  14        2.87        8.46     31.78 o
  -4   5  14      111.87       82.13     27.09 o
  -3   5  14       64.06       65.05      9.95 o
  -2   5  14       93.10       72.83     11.03 o
  -1   5  14      124.75      146.34     15.51 o
   0   5  14       52.28       61.86      8.91 o
   1   5  14      126.90      157.42     12.81 o
   2   5  14       93.76      107.60     10.41 o
   3   5  14       62.42       70.22     13.01 o
   4   5  14      110.12       89.64     35.76 o
   5   5  14       12.78       46.02     37.91 o
  -3   6  14       10.98        4.81      8.62 o
  -2   6  14       12.13        5.63      8.82 o
  -1   6  14      140.71      157.21     16.11 o
   0   6  14      115.33       98.79     14.13 o
   1   6  14      142.53      158.72     16.88 o
   2   6  14       12.92       38.98     13.76 o
   3   6  14       10.64        6.55     12.19 o
   4   6  14      140.51      106.43     37.44 o
   5   6  14       13.60       12.43     35.09 o
  -3   7  14       75.91       86.28     15.11 o
  -2   7  14       66.82       64.93     12.28 o
  -1   7  14      229.68      230.35     17.28 o
   0   7  14      234.43      234.00     17.44 o
   1   7  14      227.97      253.05     32.24 o
   2   7  14       64.03       62.67     12.44 o
   3   7  14       73.99       89.32     11.58 o
   4   7  14       33.93       50.87     34.43 o
  -3   8  14       42.99       51.40     18.09 o
  -2   8  14       42.01       45.38     11.97 o
  -1   8  14        4.93        0.56     11.95 o
   0   8  14       28.66       29.98     16.30 o
   1   8  14        5.16       22.27     12.56 o
   2   8  14       42.99       51.27     12.90 o
   3   8  14       43.63       25.58     10.57 o
   4   8  14       34.21       35.27     33.62 o
  -3   9  14       46.26       35.92     13.07 o
  -2   9  14       39.18       26.80     15.48 o
  -1   9  14       94.25       74.76     14.82 o
   0   9  14      311.89      314.98     21.01 o
   1   9  14       93.39       85.81     17.04 o
   2   9  14       40.39       46.04     16.23 o
   3   9  14       48.49       76.94     11.77 o
   4   9  14       11.50       38.16     34.97 o
  -3  10  14        2.05        0.65     17.49 o
  -2  10  14      137.50      164.50     21.22 o
  -1  10  14       41.32       26.35     15.80 o
   0  10  14      106.81      107.07     16.14 o
   1  10  14       41.87       40.57     16.49 o
   2  10  14      140.12      143.43     38.54 o
   3  10  14        1.84        5.60     10.39 o
  -2  11  14       73.71       79.61     19.24 o
  -1  11  14       48.49       39.31     19.73 o
   0  11  14        0.10       11.42     13.71 o
   1  11  14       49.92       56.29     17.48 o
   2  11  14       73.19       64.70     18.02 o
   3  11  14        1.27       -1.57     10.26 o
  -2  12  14       12.71       -5.43     16.49 o
  -1  12  14       27.77        3.15     19.30 o
   0  12  14       28.05       42.65     15.80 o
   1  12  14       27.70       10.25     16.78 o
   2  12  14       13.52       -4.45     17.30 o
   0  13  14       40.75       48.29     17.08 o
   1   0  15      431.08      424.25     15.36 o
   2   0  15       80.27       76.93      8.47 o
   3   0  15      147.64      141.70     15.71 o
   4   0  15        0.00       -5.99     24.15 o
   5   0  15      324.99      370.75     56.05 o
  -5   1  15        7.89       -3.75     28.40 o
  -4   1  15       60.92       76.82     29.44 o
  -3   1  15       56.24       49.01      8.83 o
  -2   1  15      527.67      522.01     15.17 o
  -1   1  15        0.14        6.15      9.15 o
   0   1  15       70.61       88.14      9.63 o
   1   1  15        0.12       -7.69      7.69 o
   2   1  15      527.23      495.09     17.37 o
   3   1  15       56.74       66.02     13.27 o
   4   1  15       59.15       84.56     33.85 o
   5   1  15        8.18        1.40     29.00 o
  -5   2  15       86.84       90.60     38.00 o
  -4   2  15        7.30      -10.77     23.27 o
  -3   2  15      295.76      293.04     14.64 o
  -2   2  15      239.10      241.77     13.74 o
  -1   2  15      675.28      706.30     21.53 o
   0   2  15      733.55      751.32     22.99 o
   1   2  15      684.46      684.21     20.87 o
   2   2  15      239.32      242.42     13.17 o
   3   2  15      299.27      276.22     20.77 o
   4   2  15        7.29      -20.28     20.28 o
   5   2  15       85.05      160.63     44.99 o
  -5   3  15       16.14      -15.25     24.92 o
  -4   3  15       21.56       24.57     25.83 o
  -3   3  15       54.26       41.24     11.14 o
  -2   3  15      674.04      668.60     25.32 o
  -1   3  15       22.90       13.18      9.60 o
   0   3  15       50.43       47.15      8.45 o
   1   3  15       21.96        6.28      8.66 o
   2   3  15      680.93      626.92     18.66 o
   3   3  15       55.57       83.18     14.31 o
   4   3  15       20.72       41.57     29.70 o
   5   3  15       16.37       61.85     37.63 o
  -5   4  15       20.12       50.68     31.19 o
  -4   4  15       43.18       30.54     24.55 o
  -3   4  15      192.97      182.68     16.92 o
  -2   4  15      221.50      225.93     15.47 o
  -1   4  15      600.91      598.11     19.04 o
   0   4  15      179.71      178.50     11.16 o
   1   4  15      603.23      624.00     20.74 o
   2   4  15      222.53      202.51     12.35 o
   3   4  15      194.79      204.00     13.27 o
   4   4  15       44.81       26.60     28.07 o
   5   4  15       19.40       19.05     35.02 o
  -4   5  15       87.64       84.12     30.07 o
  -3   5  15       19.47       19.41      9.51 o
  -2   5  15      138.96      130.57     13.76 o
  -1   5  15      319.86      303.24     15.97 o
   0   5  15      115.77      109.78     14.68 o
   1   5  15      320.77      272.85     15.33 o
   2   5  15      139.87      137.37     11.58 o
   3   5  15       20.41       28.12     10.06 o
   4   5  15       86.92      141.37     40.26 o
   5   5  15       11.47        1.52     32.50 o
  -3   6  15       21.43       33.24     11.47 o
  -2   6  15       48.56       33.04     10.72 o
  -1   6  15      130.26      151.15     17.35 o
   0   6  15      143.99      144.23     15.70 o
   1   6  15      128.12      142.68     24.66 o
   2   6  15       47.70       28.90     14.64 o
   3   6  15       21.78       25.83     15.67 o
   4   6  15       46.63       75.54     35.27 o
   5   6  15       49.60       68.54     44.04 o
  -3   7  15        0.74       12.46     11.00 o
  -2   7  15       70.55       61.61     14.70 o
  -1   7  15      192.28      205.16     19.52 o
   0   7  15        3.75      -11.74     11.74 o
   1   7  15      189.96      200.11     16.65 o
   2   7  15       73.25       80.26     13.17 o
   3   7  15        0.42        3.48     12.51 o
   4   7  15        1.79       -3.80     29.93 o
  -3   8  15       55.28       36.80     12.90 o
  -2   8  15       55.69       43.65     16.90 o
  -1   8  15       53.57       63.26     14.53 o
   0   8  15       44.14       33.24     13.67 o
   1   8  15       53.73       50.75     21.10 o
   2   8  15       56.58       50.06     30.44 o
   3   8  15       56.91       54.36     12.25 o
   4   8  15       41.42       35.13     36.49 o
  -3   9  15       47.48       52.34     19.70 o
  -2   9  15       66.02       82.63     18.19 o
  -1   9  15       11.23      -14.04     14.04 o
   0   9  15       24.05       24.02     13.77 o
   1   9  15       10.06      -12.54     14.36 o
   2   9  15       66.94       64.48     16.85 o
   3   9  15       48.44       35.34     17.83 o
  -3  10  15       59.50       29.56     19.89 o
  -2  10  15       97.98       80.60     18.62 o
  -1  10  15       38.89       42.73     33.41 o
   0  10  15       51.35       58.57     15.44 o
   1  10  15       39.74       53.94     17.29 o
   2  10  15       99.07      133.16     20.42 o
   3  10  15       59.63       52.91     23.25 o
  -2  11  15       34.73       48.98     18.37 o
  -1  11  15        3.04        7.13     18.38 o
   0  11  15       20.28       16.86     14.66 o
   1  11  15        2.52        9.22     16.28 o
   2  11  15       34.25       11.77     29.46 o
  -1  12  15       51.38       51.81     22.52 o
   0  12  15       75.04       97.35     18.32 o
   1  12  15       50.47       45.34     28.30 o
   0   0  16      365.88      405.69     19.90 o
   1   0  16        7.51        1.18      9.36 o
   2   0  16      524.85      518.07     17.15 o
   3   0  16       94.52       89.17     21.16 o
   4   0  16      237.31      177.32     40.26 o
   5   0  16       26.65       -1.61     28.35 o
  -5   1  16        4.60       -1.63     29.07 o
  -4   1  16        3.51      -15.92     22.71 o
  -3   1  16      356.89      350.62     18.36 o
  -2   1  16        0.88       -8.33      8.33 o
  -1   1  16      366.30      371.66     18.92 o
   0   1  16       17.60        9.09      9.52 o
   1   1  16      356.35      365.68     15.15 o
   2   1  16        0.77       -4.43      7.98 o
   3   1  16      363.24      356.93     18.03 o
   4   1  16        3.98        2.70     24.99 o
   5   1  16        4.95       43.60     31.50 o
  -5   2  16       31.78       67.10     34.62 o
  -4   2  16      220.88      274.82     43.60 o
  -3   2  16       16.15       36.67     10.05 o
  -2   2  16       47.70       44.66      9.16 o
  -1   2  16       10.78       17.43     10.37 o
   0   2  16       73.97       87.97     13.31 o
   1   2  16        9.91       11.35      8.76 o
   2   2  16       48.75       33.29      9.17 o
   3   2  16       17.43       25.34     10.14 o
   4   2  16      220.02      201.59     43.53 o
   5   2  16       31.97       -2.47     31.01 o
  -5   3  16        8.54       22.54     30.66 o
  -4   3  16        5.98       15.69     25.25 o
  -3   3  16      183.11      187.64     15.26 o
  -2   3  16       13.60        9.58      8.97 o
  -1   3  16       91.29      120.01     18.06 o
   0   3  16        2.02      -11.00     11.00 o
   1   3  16       86.92       81.28     11.42 o
   2   3  16       14.56        8.22      8.87 o
   3   3  16      184.18      176.54     14.04 o
   4   3  16        5.62      -21.80     21.80 o
   5   3  16        9.00        2.61     31.38 o
  -5   4  16       30.83       34.29     30.89 o
  -4   4  16       49.23       -1.89     23.03 o
  -3   4  16        2.33        1.89      9.17 o
  -2   4  16        1.03       -7.76      8.96 o
  -1   4  16      144.22      153.93     13.55 o
   0   4  16      276.66      273.39     18.22 o
   1   4  16      147.65      144.74     13.17 o
   2   4  16        1.01       -1.01      8.52 o
   3   4  16        2.87        9.98     10.02 o
   4   4  16       47.19       18.60     27.65 o
   5   4  16       31.52       84.79     39.70 o
  -3   5  16       34.64       20.85      9.85 o
  -2   5  16       60.92       70.14     12.04 o
  -1   5  16      105.33       75.98     13.87 o
   0   5  16       32.35       32.05     12.68 o
   1   5  16      109.51      106.25     14.33 o
   2   5  16       63.22       71.02     12.29 o
   3   5  16       32.00       37.81     11.50 o
   4   5  16       68.30      103.49     37.12 o
  -3   6  16       14.96       24.91     17.71 o
  -2   6  16       21.92       14.91     10.59 o
  -1   6  16      259.17      263.88     18.46 o
   0   6  16      116.52       97.35     17.39 o
   1   6  16      260.55      242.11     17.56 o
   2   6  16       21.38       16.31     14.70 o
   3   6  16       14.53        9.46     11.11 o
   4   6  16       67.43       82.37     37.14 o
  -3   7  16       19.68       10.38     12.29 o
  -2   7  16       58.82       58.83     14.95 o
  -1   7  16       16.56       -9.34     14.46 o
   0   7  16      104.70      126.55     15.30 o
   1   7  16       15.27       -8.92     14.11 o
   2   7  16       58.54       90.21     13.71 o
   3   7  16       21.06       31.29     12.17 o
   4   7  16       16.51       16.48     31.01 o
  -3   8  16       44.52       55.15     14.03 o
  -2   8  16       15.22        8.38     11.53 o
  -1   8  16       50.61       43.05     16.56 o
   0   8  16      279.20      257.11     19.54 o
   1   8  16       50.40       25.34     16.10 o
   2   8  16       15.67       13.15     14.67 o
   3   8  16       44.39       70.67     13.46 o
   4   8  16       22.96      -27.86     27.86 o
  -3   9  16        9.91        5.43     17.51 o
  -2   9  16       38.29       35.31     16.83 o
  -1   9  16       60.70       61.96     25.80 o
   0   9  16       51.93       45.05     14.54 o
   1   9  16       61.13       57.06     19.85 o
   2   9  16       39.62       24.36     29.70 o
   3   9  16       10.62       10.62     15.91 o
  -3  10  16        1.29       -0.47     18.35 o
  -2  10  16       72.75       73.45     18.88 o
  -1  10  16       50.85       52.59     21.03 o
   0  10  16       18.30       -1.33     13.58 o
   1  10  16       51.75       69.23     18.20 o
   2  10  16       72.30      109.49     19.54 o
   3  10  16        1.07        1.59     11.52 o
  -2  11  16       17.21        1.61     16.78 o
  -1  11  16        8.17      -16.02     18.10 o
   0  11  16       33.47       35.93     15.50 o
   1  11  16        8.12       -9.94     15.72 o
   2  11  16       18.46        4.46     16.12 o
   0  12  16        8.06       -5.19     15.20 o
   1   0  17       31.51       43.64     12.17 o
   2   0  17       56.24       46.75      9.69 o
   3   0  17       37.53       31.32     11.27 o
   4   0  17       21.39       32.59     29.65 o
   5   0  17       10.05       58.89     34.13 o
  -5   1  17       38.22       33.48     34.50 o
  -4   1  17       21.00       46.98     29.82 o
  -3   1  17       33.42       24.17     11.21 o
  -2   1  17       35.25       15.69      8.84 o
  -1   1  17       25.26       18.01     17.76 o
   0   1  17       21.15       36.87     15.37 o
   1   1  17       25.71       24.35     10.37 o
   2   1  17       36.65       23.65      9.21 o
   3   1  17       33.84       51.98     24.62 o
   4   1  17       21.61       29.17     28.12 o
   5   1  17       38.24       35.74     36.11 o
  -5   2  17        9.75       23.27     29.72 o
  -4   2  17       10.83       16.46     25.78 o
  -3   2  17       32.52       23.03     10.35 o
  -2   2  17      117.16      130.12     12.14 o
  -1   2  17       22.59       31.37     13.91 o
   0   2  17      201.01      162.58     15.81 o
   1   2  17       21.28        8.80     10.02 o
   2   2  17      119.47      111.05     11.61 o
   3   2  17       33.83       15.37     10.88 o
   4   2  17       10.87       29.75     30.47 o
   5   2  17       10.53       11.42     34.15 o
  -5   3  17       49.85       46.00     34.50 o
  -4   3  17        7.52        1.87     23.57 o
  -3   3  17       56.57       67.98     12.30 o
  -2   3  17       70.75       53.48     16.23 o
  -1   3  17      214.24      243.61     29.51 o
   0   3  17       48.42       68.56     13.48 o
   1   3  17      212.81      198.61     23.25 o
   2   3  17       69.98       41.40     12.57 o
   3   3  17       58.29       49.52     11.71 o
   4   3  17        8.01       26.46     31.68 o
   5   3  17       51.12      -25.76     26.72 o
  -4   4  17       47.33       56.61     29.54 o
  -3   4  17       14.61       -2.98     11.50 o
  -2   4  17      203.49      201.80     15.33 o
  -1   4  17       34.97       40.61     22.49 o
   0   4  17       86.69       78.59     14.28 o
   1   4  17       32.89       41.16     12.80 o
   2   4  17      203.83      205.09     17.17 o
   3   4  17       14.18        6.74     11.01 o
   4   4  17       47.42       48.68     33.59 o
  -3   5  17        4.07        2.72      9.86 o
  -2   5  17        6.53       11.40     10.62 o
  -1   5  17      180.14      176.31     18.64 o
   0   5  17       89.30       67.66     14.35 o
   1   5  17      178.38      146.37     15.74 o
   2   5  17        6.20       -7.94     14.09 o
   3   5  17        3.94       -4.74     10.94 o
   4   5  17        7.27       37.18     32.52 o
  -3   6  17       23.19       15.56     12.49 o
  -2   6  17       27.86       22.95     25.66 o
  -1   6  17       51.91       53.58     14.06 o
   0   6  17       40.63       49.45     13.89 o
   1   6  17       51.63       48.83     15.89 o
   2   6  17       29.12       25.95     12.39 o
   3   6  17       22.16        7.95     11.63 o
   4   6  17       12.56      -12.05     28.77 o
  -3   7  17       14.03       45.25     13.70 o
  -2   7  17       19.09       -0.11     16.37 o
  -1   7  17       11.54        1.34     14.96 o
   0   7  17        0.17      -10.03     12.60 o
   1   7  17       11.78       29.25     15.35 o
   2   7  17       19.45       17.70     15.13 o
   3   7  17       14.58        9.83     12.09 o
   4   7  17       37.31       47.93     36.18 o
  -3   8  17       68.39       78.78     20.82 o
  -2   8  17       49.49       52.83     23.31 o
  -1   8  17        6.44        6.52     15.69 o
   0   8  17      151.04      134.43     17.10 o
   1   8  17        7.12       15.67     19.32 o
   2   8  17       50.23       66.62     17.36 o
   3   8  17       69.90       62.78     13.75 o
  -3   9  17       37.07       41.01     20.35 o
  -2   9  17       34.28       44.91     17.19 o
  -1   9  17       84.63      106.61     20.36 o
   0   9  17       34.56       20.06     14.85 o
   1   9  17       86.04       67.57     18.05 o
   2   9  17       34.97       25.50     16.11 o
   3   9  17       36.53       36.60     13.52 o
  -2  10  17       13.88        7.88     17.39 o
  -1  10  17        9.82      -11.32     18.98 o
   0  10  17       73.70       69.69     21.27 o
   1  10  17        9.24       13.70     16.40 o
   2  10  17       13.73       18.90     16.70 o
  -1  11  17        8.95       20.62     21.78 o
   0  11  17       47.93       70.90     17.09 o
   1  11  17        9.16       -6.77     16.83 o
   0   0  18       72.07       64.62     19.99 o
   1   0  18      136.15      147.16     18.07 o
   2   0  18       13.06       25.77     10.76 o
   3   0  18      213.10      210.38     26.13 o
   4   0  18        0.26       11.89     28.02 o
  -4   1  18      133.37      167.65     41.12 o
  -3   1  18       21.39       12.30     11.36 o
  -2   1  18       82.25       62.61     11.79 o
  -1   1  18       55.94       68.66     14.63 o
   0   1  18      288.54      306.54     22.65 o
   1   1  18       55.69       54.77     13.20 o
   2   1  18       83.36       85.43     21.26 o
   3   1  18       21.07       13.26     11.05 o
   4   1  18      133.38       97.36     38.12 o
  -4   2  18       38.89       30.68     28.65 o
  -3   2  18      103.18      121.21     13.41 o
  -2   2  18       20.41       34.20     10.98 o
  -1   2  18       48.74       26.56     17.23 o
   0   2  18       10.32        0.88     14.14 o
   1   2  18       49.01       55.43     13.33 o
   2   2  18       20.64        1.02     10.18 o
   3   2  18      101.82      113.57     14.13 o
   4   2  18       38.40       85.28     35.79 o
  -4   3  18       74.59       87.57     32.92 o
  -3   3  18       15.47       34.13     11.20 o
  -2   3  18        0.34        1.55     10.15 o
  -1   3  18      118.27      155.05     19.11 o
   0   3  18      374.01      372.73     21.38 o
   1   3  18      120.10      144.90     17.02 o
   2   3  18        0.34        4.80     10.37 o
   3   3  18       15.99       11.25     11.51 o
   4   3  18       73.74       45.41     34.04 o
  -4   4  18       21.52       18.04     28.40 o
  -3   4  18      190.55      184.66     15.66 o
  -2   4  18       56.93       44.93     15.26 o
  -1   4  18        3.61       -4.74     14.46 o
   0   4  18       14.80        8.56     12.94 o
   1   4  18        2.97       13.84     17.28 o
   2   4  18       59.08       53.61     11.80 o
   3   4  18      189.82      199.95     16.90 o
   4   4  18       21.36       66.07     36.44 o
  -3   5  18        4.30       19.13     12.61 o
  -2   5  18       83.23       65.79     13.15 o
  -1   5  18      108.34      100.24     15.30 o
   0   5  18      205.50      236.83     18.86 o
   1   5  18      108.72      124.99     17.84 o
   2   5  18       82.26       78.84     13.41 o
   3   5  18        4.22       -1.74     11.75 o
   4   5  18       31.53      -14.80     29.33 o
  -3   6  18       51.33       55.93     19.68 o
  -2   6  18      125.90      134.61     14.62 o
  -1   6  18        1.60      -13.52     13.52 o
   0   6  18        3.05        8.48     13.32 o
   1   6  18        2.12       10.92     15.70 o
   2   6  18      124.97      143.35     19.34 o
   3   6  18       51.66       50.34     15.75 o
   4   6  18        8.98      -26.76     26.76 o
  -3   7  18       24.25       41.03     18.84 o
  -2   7  18        6.98       19.84     20.73 o
  -1   7  18       16.58       15.67     15.90 o
   0   7  18       22.11       37.93     14.31 o
   1   7  18       14.97       20.96     15.53 o
   2   7  18        7.05      -13.53     13.53 o
   3   7  18       24.26       27.24     13.44 o
  -3   8  18       19.53        7.09     18.51 o
  -2   8  18       13.05        7.72     21.45 o
  -1   8  18       34.65       28.19     26.69 o
   0   8  18        0.46        1.23     19.87 o
   1   8  18       35.39       30.37     16.37 o
   2   8  18       13.38       28.22     16.25 o
   3   8  18       20.71       14.42     13.35 o
  -2   9  18        3.47       -9.09     21.31 o
  -1   9  18       22.59       31.56     20.15 o
   0   9  18       29.71       61.91     16.21 o
   1   9  18       22.74        8.63     19.84 o
   2   9  18        3.56      -19.41     23.92 o
  -2  10  18       22.63       21.49     17.77 o
  -1  10  18       11.45       17.48     20.94 o
   0  10  18       18.34       15.16     15.30 o
   1  10  18       10.89      -12.55     16.15 o
   2  10  18       21.64       11.52     17.26 o
   0  11  18        7.32       -2.86     15.38 o
   1   0  19        2.74       12.53     14.30 o
   2   0  19       11.23       34.40     11.34 o
   3   0  19       10.13       -0.72     30.25 o
   4   0  19       30.45        1.19     28.84 o
  -4   1  19       14.10       51.36     32.80 o
  -3   1  19       19.00       19.45     12.19 o
  -2   1  19        4.41        6.68     10.69 o
  -1   1  19      216.86      214.75     18.28 o
   0   1  19      179.22      196.16     17.94 o
   1   1  19      219.71      223.32     20.29 o
   2   1  19        3.62        1.25     10.59 o
   3   1  19       19.40       17.38     12.07 o
   4   1  19       14.17        3.26     27.53 o
  -4   2  19       29.69       39.73     31.50 o
  -3   2  19        5.34        0.22     12.03 o
  -2   2  19      101.83      114.92     13.55 o
  -1   2  19       30.19       19.86     18.82 o
   0   2  19      134.62      128.52     23.75 o
   1   2  19       32.50       28.51     12.65 o
   2   2  19      106.58      111.89     15.17 o
   3   2  19        5.85      -15.53     18.45 o
   4   2  19       29.05       77.45     36.60 o
  -4   3  19       15.78       -0.16     28.21 o
  -3   3  19       19.42        7.68     13.91 o
  -2   3  19       64.82       74.18     13.18 o
  -1   3  19        2.72      -11.55     11.55 o
   0   3  19       15.79       14.53     12.96 o
   1   3  19        3.55        6.53     13.93 o
   2   3  19       68.40       53.68     12.47 o
   3   3  19       19.23       18.98     18.04 o
   4   3  19       16.22       17.76     31.87 o
  -3   4  19        2.27        0.19     12.08 o
  -2   4  19       19.98       19.45     11.52 o
  -1   4  19       79.82       81.85     21.51 o
   0   4  19       14.82        9.35     15.15 o
   1   4  19       81.76       94.80     19.15 o
   2   4  19       18.45       24.23     11.20 o
   3   4  19        2.22       14.12     12.08 o
   4   4  19        5.80        5.20     31.29 o
  -3   5  19        5.26       -8.65     16.55 o
  -2   5  19       17.58       13.96     11.75 o
  -1   5  19       26.45       26.84     26.88 o
   0   5  19       94.74       84.76     15.29 o
   1   5  19       26.61       31.41     15.82 o
   2   5  19       17.66       27.03     15.10 o
   3   5  19        5.07       -7.36     12.22 o
   4   5  19        2.45      -30.21     30.21 o
  -3   6  19       32.45       37.09     18.77 o
  -2   6  19       18.86       17.88     22.01 o
  -1   6  19       29.78       17.34     15.70 o
   0   6  19       49.95       61.15     14.97 o
   1   6  19       31.96       41.53     15.49 o
   2   6  19       19.31       30.09     15.92 o
   3   6  19       31.20       29.08     13.62 o
  -3   7  19       48.33       46.56     20.49 o
  -2   7  19        5.38        9.02     21.03 o
  -1   7  19       11.86       -4.08     14.84 o
   0   7  19      177.75      144.84     17.55 o
   1   7  19       12.43      -14.50     14.50 o
   2   7  19        5.21       17.94     15.29 o
   3   7  19       48.71       80.62     21.56 o
  -2   8  19       27.64       23.43     22.87 o
  -1   8  19       34.66       35.82     17.33 o
   0   8  19        1.95        6.77     21.86 o
   1   8  19       34.81       16.81     16.48 o
   2   8  19       28.90       12.66     15.91 o
  -2   9  19        0.79        2.91     21.52 o
  -1   9  19       37.24       55.57     22.58 o
   0   9  19       43.55       38.13     15.56 o
   1   9  19       37.79       43.10     18.29 o
   2   9  19        0.76        7.28     21.58 o
  -1  10  19       12.55       23.94     21.43 o
   0  10  19        2.37       -7.65     15.39 o
   1  10  19       12.33       29.68     20.88 o
   0   0  20        1.03        1.42     18.53 o
   1   0  20        8.97       10.10     14.68 o
   2   0  20       23.30       27.70     11.98 o
   3   0  20       10.87       14.40     12.31 o
   4   0  20       90.80       92.55     37.79 o
  -4   1  20       28.34       19.02     31.82 o
  -3   1  20      136.87      165.08     17.42 o
  -2   1  20        3.44       -0.66     10.91 o
  -1   1  20        3.25        3.54     14.36 o
   0   1  20       11.85        1.28     12.98 o
   1   1  20        2.83        0.52     14.48 o
   2   1  20        3.43       11.41     10.82 o
   3   1  20      136.75      165.46     35.40 o
   4   1  20       28.86      -26.55     26.55 o
  -4   2  20       54.92       34.71     33.36 o
  -3   2  20       14.29       17.63     12.89 o
  -2   2  20        6.01        6.99     12.86 o
  -1   2  20       37.43       28.52     15.41 o
   0   2  20      105.46      124.11     18.91 o
   1   2  20       38.21       43.28     15.81 o
   2   2  20        5.84        6.88     11.69 o
   3   2  20       14.70       38.79     13.35 o
   4   2  20       56.23       39.38     33.29 o
  -4   3  20       16.43       27.67     32.45 o
  -3   3  20       20.53       42.81     42.75 o
  -2   3  20        1.88        6.27     11.64 o
  -1   3  20       33.51       41.51     16.57 o
   0   3  20       22.78        7.64     15.74 o
   1   3  20       34.98       25.69     15.45 o
   2   3  20        2.16        4.49     13.94 o
   3   3  20       21.50       12.12     19.16 o
   4   3  20       16.54      -24.88     29.65 o
  -3   4  20        6.37        8.11     14.60 o
  -2   4  20        5.77       -1.28     14.37 o
  -1   4  20       25.87        5.06     19.73 o
   0   4  20      339.20      342.33     21.60 o
   1   4  20       26.41       23.41     15.65 o
   2   4  20        5.49        9.62     27.06 o
   3   4  20        6.05       20.03     18.50 o
  -3   5  20       90.14       94.96     22.31 o
  -2   5  20       59.85       72.98     18.52 o
  -1   5  20       68.75       98.70     24.11 o
   0   5  20       26.63       39.10     14.70 o
   1   5  20       69.45       43.91     16.46 o
   2   5  20       59.42       44.04     16.65 o
   3   5  20       89.71      120.97     22.78 o
  -3   6  20       17.90       15.39     19.23 o
  -2   6  20       16.40      -15.35     15.35 o
  -1   6  20       36.59       61.89     26.55 o
   0   6  20      134.03      151.20     17.88 o
   1   6  20       34.97       27.83     16.43 o
   2   6  20       15.85       28.92     16.44 o
   3   6  20       17.57        9.63     18.63 o
  -2   7  20       20.04       16.78     17.36 o
  -1   7  20       22.03       12.62     16.63 o
   0   7  20       43.04       47.98     15.46 o
   1   7  20       21.54        7.66     18.20 o
   2   7  20       18.58       58.08     21.36 o
  -2   8  20        1.66       -0.91     21.75 o
  -1   8  20        5.62       27.38     20.99 o
   0   8  20       16.74       33.06     15.28 o
   1   8  20        5.62       18.48     17.53 o
   2   8  20        1.59       22.19     16.90 o
  -1   9  20       12.48       18.81     21.44 o
   0   9  20       26.77        8.34     15.40 o
   1   9  20       12.31       24.28     21.88 o
   1   0  21       39.73       31.59     20.28 o
   2   0  21        4.62      -13.14     15.45 o
   3   0  21        1.01       19.33     18.81 o
  -3   1  21       43.55       12.26     19.14 o
  -2   1  21       76.65       60.20     17.06 o
  -1   1  21       15.39       28.14     15.49 o
   0   1  21       13.93       10.12     14.23 o
   1   1  21       15.84        9.71     29.99 o
   2   1  21       75.73      118.72     57.08 o
   3   1  21       42.92       26.06     19.49 o
  -3   2  21       67.43       47.00     20.35 o
  -2   2  21        4.55      -10.93     17.00 o
  -1   2  21      131.83      146.03     19.84 o
   0   2  21       35.20       31.02     16.54 o
   1   2  21      132.03      120.95     22.78 o
   2   2  21        4.29       40.21     26.79 o
   3   2  21       67.13       91.02     22.22 o
  -3   3  21       15.72      -13.82     31.76 o
  -2   3  21       99.82       83.13     18.07 o
  -1   3  21        8.04        5.51     15.59 o
   0   3  21        0.14       -1.84     16.06 o
   1   3  21        8.71        6.81     15.49 o
   2   3  21       99.28       90.43     18.33 o
   3   3  21       15.17        6.48     17.42 o
  -3   4  21       38.57       18.04     19.37 o
  -2   4  21        6.03      -14.47     17.65 o
  -1   4  21      151.68      185.49     21.69 o
   0   4  21       57.89       53.48     17.84 o
   1   4  21      151.12      156.69     32.32 o
   2   4  21        6.22       22.48     23.27 o
   3   4  21       38.42       36.21     19.14 o
  -3   5  21        5.94        1.59     18.46 o
  -2   5  21       17.11       35.29     16.88 o
  -1   5  21       69.09       96.45     23.50 o
   0   5  21       16.43        0.27     14.38 o
   1   5  21       71.49       54.63     17.42 o
   2   5  21       17.35       26.80     18.78 o
   3   5  21        5.62       -8.58     18.98 o
  -2   6  21       24.94       21.05     17.72 o
  -1   6  21        2.27      -15.99     20.09 o
   0   6  21       74.66       56.61     16.12 o
   1   6  21        1.77       15.55     16.94 o
   2   6  21       24.68       27.33     17.28 o
  -2   7  21       14.67      -14.85     16.66 o
  -1   7  21       44.78       38.70     28.44 o
   0   7  21        0.11        6.27     15.66 o
   1   7  21       45.92       37.44     18.42 o
   2   7  21       15.73       34.05     17.11 o
  -1   8  21       37.37       41.70     37.97 o
   0   8  21       20.62       36.03     16.28 o
   1   8  21       37.86       39.24     18.42 o
   0   0  22      299.85      247.21     29.08 o
   1   0  22        9.94        8.54     15.80 o
   2   0  22        2.79       -0.82     14.72 o
   3   0  22       10.93       -7.76     17.37 o
  -3   1  22       25.01       53.95     20.96 o
  -2   1  22        3.34       -6.55     15.12 o
  -1   1  22        7.90        0.17     15.21 o
   0   1  22       83.77      124.90     17.54 o
   1   1  22        7.95       23.64     16.09 o
   2   1  22        3.21      -10.84     14.75 o
   3   1  22       26.04       59.38     21.22 o
  -3   2  22       10.61       25.48     19.98 o
  -2   2  22        2.47      -14.80     14.80 o
  -1   2  22       28.80       44.10     17.87 o
   0   2  22       51.41       55.67     16.18 o
   1   2  22       29.78       65.54     17.77 o
   2   2  22        2.45       26.95     15.78 o
   3   2  22       11.13       38.16     20.96 o
  -3   3  22        2.13       -3.45     17.66 o
  -2   3  22        2.99       -1.52     15.10 o
  -1   3  22       15.09        6.85     16.54 o
   0   3  22        8.92        0.67     16.34 o
   1   3  22       14.30       10.44     17.40 o
   2   3  22        3.30        1.09     15.38 o
   3   3  22        1.81        2.05     18.18 o
  -2   4  22       35.22       57.85     17.60 o
  -1   4  22       54.35       25.24     26.02 o
   0   4  22        0.01      -15.43     15.43 o
   1   4  22       54.20       69.93     18.01 o
   2   4  22       34.42       44.79     31.07 o
  -2   5  22       44.37       29.20     17.28 o
  -1   5  22       34.39       40.77     27.47 o
   0   5  22       98.55      105.98     17.71 o
   1   5  22       34.86       16.66     16.14 o
   2   5  22       44.26       27.29     16.87 o
  -2   6  22       19.87       28.52     17.67 o
  -1   6  22       30.29       19.68     29.89 o
   0   6  22       13.52        0.40     19.24 o
   1   6  22       29.44       31.75     17.10 o
   2   6  22       18.97        9.49     16.54 o
  -1   7  22        2.29       -8.63     26.65 o
   0   7  22        1.38       -2.04     14.90 o
   1   7  22        2.65       12.49     17.15 o
   1   0  23        5.33        5.79     21.53 o
   2   0  23       60.20       67.25     18.31 o
  -2   1  23       11.06       11.46     16.47 o
  -1   1  23       36.90       39.22     17.50 o
   0   1  23        8.92       12.91     14.96 o
   1   1  23       38.00       46.67     17.81 o
   2   1  23       10.99       -5.68     15.43 o
  -2   2  23       90.57       88.32     19.06 o
  -1   2  23        2.01       -9.44     16.07 o
   0   2  23        5.16      -13.48     13.48 o
   1   2  23        2.01       -0.63     16.13 o
   2   2  23       91.42       95.08     19.11 o
  -2   3  23        2.58      -15.24     15.24 o
  -1   3  23      122.60      114.08     20.04 o
   0   3  23        0.03       21.39     17.63 o
   1   3  23      123.70      123.57     20.75 o
   2   3  23        2.49       -5.03     15.86 o
  -2   4  23      118.37      111.61     35.38 o
  -1   4  23        7.62       20.51     18.39 o
   0   4  23        2.83       -1.77     17.04 o
   1   4  23        8.03        2.05     16.79 o
   2   4  23      119.21      107.36     24.95 o
  -1   5  23      128.45      115.36     27.49 o
   0   5  23        9.06       -5.40     19.99 o
   1   5  23      127.68      185.40     43.61 o
   0   6  23        1.37      -14.93     14.93 o
   0   0  24       28.77       24.55     23.59 o
   1   0  24       16.84       23.24     17.78 o
   2   0  24        3.72      -15.48     15.48 o
  -1   1  24       16.51       22.16     18.17 o
   0   1  24       60.88       55.32     17.16 o
   1   1  24       16.28        1.73     16.65 o
  -1   2  24       16.80       29.32     18.55 o
   0   2  24       55.35       33.35     16.79 o
   1   2  24       16.43       -6.48     17.23 o
  -1   3  24       38.06       20.88     28.90 o
   0   3  24       71.14       55.91     17.09 o
   1   3  24       38.98       41.16     18.12 o
   0   4  24        3.66       18.78     19.06 o
 
